# Supplementary material for: Short-term effects of GPS collars on the activity, behavior, and adrenal response of scimitar-horned oryx (Oryx dammah)
Source: PLoS One. 2020 Feb 11;15(2):e0221843. doi: 10.1371/journal.pone.0221843 (PMC7012457; doi:10.1371/journal.pone.0221843)
Supplement: S1 Code — Script and data tutorial to investigate behavioral changes observed in scimitar-horned oryx (Oryx dammah) fit with GPS collars. Data fit in a Bayesian framework, estimating the probability of each behavioral activity and based on a multinomial likelihood. Each animal was used as their own control to assess how each behavior changed across time periods (Pre-treatment, Treatment, Post-treatment). (ZIP) [file pone.0221843.s001.zip]

Archive with 9 entries (7 files):
- S1_Code/Behavior_Models.Rda
- S1_Code/BehaviorComparison_MultinomialRegression.html
- S1_Code/BehaviorComparison_MultinomialRegression.R
- S1_Code/Data/
- S1_Code/Data/bdata.csv
- S1_Code/Model_Multinomial_withREs.R
- S1_Code/Output/
- S1_Code/Output/jm2_Output_Summary.csv
- S1_Code/Output/PROBS_variables.png
