# Supplementary material for: Short-term effects of GPS collars on the activity, behavior, and adrenal response of scimitar-horned oryx (Oryx dammah)
Source: PLoS One. 2020 Feb 11;15(2):e0221843. doi: 10.1371/journal.pone.0221843 (PMC7012457; doi:10.1371/journal.pone.0221843)
Supplement: S1 Code — Script and data tutorial to investigate behavioral changes observed in scimitar-horned oryx (Oryx dammah) fit with GPS collars. Data fit in a Bayesian framework, estimating the probability of each behavioral activity and based on a multinomial likelihood. Each animal was used as their own control to assess how each behavior changed across time periods (Pre-treatment, Treatment, Post-treatment). (ZIP) [file pone.0221843.s001.zip › S1_Code/BehaviorComparison_MultinomialRegression.R]

## ----setup, include=FALSE------------------------------------------------
knitr::opts_chunk$set(echo = TRUE)

## ----Load, eval = T, message = F-----------------------------------------
# Clear objects in memory
rm(list=ls())

# Load necessary libraries
library(tidyr)
library(reshape2)
library(ggplot2)
library(jagsUI)
library(MCMCvis)
library(HDInterval)

## ----Read, eval = T------------------------------------------------------
# Read in file
bdata <- read.csv("./Data/bdata.csv", header=T, sep=",", row.names=1)

# View data
head(bdata)

# Set/Update the data/time fields
bdata$TimeStart <- as.POSIXct(bdata$TimeStart, format="%Y-%m-%d %H:%M")
bdata$TimeEnd <- as.POSIXct(bdata$TimeEnd, format="%Y-%m-%d %H:%M")

# Code the Control and Treatment records
# Remove the Controls, too few animals to be useful
# Code the Control and Treatment records.
bdata$Control <- ifelse(bdata$Treatment == "control",1,2) 
bdata.control <- bdata[which(bdata$Treatment == "control"),]
bdata <- bdata[which(bdata$Treatment != "control"),]

# Set AdjObTime as a factor 
bdata$AdjObTime <- as.factor(bdata$AdjObTime)

## ----JAGS, eval = T, message = F-----------------------------------------
# Set-up burn-in/iterations for JAGS
n.iter=100000 # Number of iterations.  
n.burnin=n.iter*0.20 # burn-in iterations (0.20 percent)
n.thin = 100

# Set up blank list
data.list <- vector("list")

y <- cbind(bdata$HU,bdata$HD,bdata$LAY,bdata$HDSK,bdata$LOCO,bdata$SCRATCH) 
#class(y) To make sure apended to matrix

# Create matrix for inverse Wishart prior on individual random effects
R <- matrix(0,nrow=6,ncol=6)
for (i in 1:6){
  R[i,i] <- 0.1
}

# Setup the data list
data.list=list(
  Y = y, 
  n.outcomes = ncol(y),
  PERIOD = as.numeric(bdata$AdjObTime),
  N = apply(y,1,sum),
  n = nrow(y),
  ind = as.numeric(droplevels(bdata$Animal)),
  nind = length(unique(bdata$Animal)),
  R = R
)

## ----Model, eval = F-----------------------------------------------------
## model{
## 
##   # SPECIFY THE PRIORS FOR GLOBAL PARAMETERS
##   # ***********************************
##   # Alphas represent the intercept for relative probabilities of each outcome at the pre-treatment period on the log scale
##   # Fix the relative probability of the reference outcome (HU) to zero on the log scale
##   alpha[1] <- 0
## 
##   # Loop over response outcomes
##   for (j in 2:n.outcomes) {
##     # Assign diffuse priors to the relative probabilities of all outcomes except the reference (for period 1)
##     alpha[j] ~ dnorm(0, 0.001)
##   }
## 
##   # Betas represent change from period one on the log scale
##   # Loop over response outcomes
##   for (j in 1:n.outcomes){
##     # beta[1,] are fixed to zero because there is no period-adjustment needed for period 1 since it is the reference
##     beta[1, j] <- 0
##   }
## 
##   # Loop over time periods 2 (treatment) and 3 (post-treatment)
##   for (i in 2:3) {
##     # As for period 1, we have to fix the relative probabilities of the reference outcome (HU) to zero on the log scale
##     beta[i, 1] <- 0
##     # Loop over response outcomes
##     for (j in 2:n.outcomes){
##       # Assign diffuse priors to change (periods 1-2 and periods 1-3) in rel. probs. of outcomes
##       beta[i, j] ~ dnorm(0, 0.001)
##       }
##   }
## 
##   # tau.j parameters represent inter-individual variation in relative probs. of outcomes
##   # Loop over response outcomes
##   for (j in 1:n.outcomes){
##     # Mean of individual random effects is 0
##     mu.re[j] <- 0
##   }
## 
##   # PRIORS FOR ELEMENTS OF PRECISION MATRIX
##   # ***********************************
##   # df set to j+1
##   prec[1:6,1:6] ~ dwish(R[,],7)
##   # Convert precision to covariance matrix
##   sigma[1:6,1:6] <- inverse(prec[,])
##   # Correlation between outcome 1 and 2
##   # rho <- sigma[1,2]/sqrt(sigma[1,1]*sigma[2,2])
## 
##   # DEFINE INDIVIDUAL-LEVEL PARAMETERS
##   # ***********************************
##   # Loop over individuals to define individual-level random effects
##   for (idx in 1:nind){
##     # Rel. prob. of reference outcome fixed to zero, so there is no adjustment among indiviuals
##     eps[idx,1:6] ~ dmnorm(mu.re[], prec[,])
##   }
## 
##   # LIKELIHOOD
##   # ***********************************
##   # Loop over observations
##   for (i in 1:n) {
##     # Multinomial response
##     Y[i, ] ~ dmulti(p[i, ] , N[i])
## 
##     # Loop through outcomes
##     for (j in 1:n.outcomes) {
##       p[i,j] <- phi[i,j] / sum(phi[i, ])
##       log(phi[i,j]) <- alpha[j] + beta[PERIOD[i], j] + eps[ind[i], j]
##     }
##   }
## 
##   # DERIVED QUANTITIES - Probabilities of each behavior during each period
##   # ***********************************
##   for (j in 1:n.outcomes){
##     PROBS[1,j] <- PHI[1,j] / sum(PHI[1,])
##     log(PHI[1,j]) <- alpha[j] + beta[1,j]
##     PROBS[2,j] <- PHI[2,j] / sum(PHI[2,])
##     log(PHI[2,j]) <- alpha[j] + beta[2,j]
##     PROBS[3,j] <- PHI[3,j] / sum(PHI[3,])
##     log(PHI[3,j]) <- alpha[j] + beta[3,j]
##   }
## }

## ----Fit, eval=F, warning=F----------------------------------------------
## jm2=jags(model.file = "Model_Multinomial_withREs.R",
##          data=data.list,
##          n.chains=3,n.iter=n.iter,n.burnin = n.burnin,n.thin=n.thin,parallel = F,
##          parameters.to.save = c("alpha","beta","sigma","PROBS","eps"))
## 
## # You will receive an error that "At least one Rhat value could not be calculated."  This is expected since these values were pre-set to zero (0) in our model above.

## ----Save, eval=T--------------------------------------------------------
# Save JAGS model
#save(jm2, file = "Behavior_Models.Rda")
load("Behavior_Models.Rda")

# Summarize object
jm2

## ----Summary, eval=T-----------------------------------------------------
# eps are the individual random effects
# tau.j's are the random effects for each behavior

# Investigate values in output
jm2$mean

# Look at trace and density plots to assess model convergence
MCMCtrace(jm2, params = 'PROBS', ind=TRUE, pdf=FALSE)

# Summarize values from the output, include median and highest posterior density intervals
Post.Summary <- MCMCsummary(jm2, 
                            params = 'PROBS',
                            Rhat = TRUE,
                            n.eff = TRUE,
                            func = function(x) c(median(x), hdi(x,credMass = 0.95)),
                            func_name = c('median','hdi_low','hdi_high'))

# View
Post.Summary

## ----Export, eval=F------------------------------------------------------
## # Export file
## write.csv(Post.Summary, "./Output/jm2_Output_Summary.csv")

## ----Plot, eval = T------------------------------------------------------
# Plot the caterpillar plots for the entire MCMC output
#MCMCplot(jm2, params = 'PROBS')

# Set all the Labels
main.label <- c("Head-Up", "Head-Down", "Laying", "Headshaking", "Locomotion", "Scratching")

# Display only the graphs where a significant change occurred
#png(file = "./Output/PROBS_variables.png",width=15, height=5, units = 'in', res=500)
layout(matrix(c(1,2,3), 1, 3, byrow = FALSE), widths=1, heights=1)

MCMCplot(jm2, params = c('PROBS\\[1,3\\]', 'PROBS\\[2,3\\]', 'PROBS\\[3,3\\]'), ref = Post.Summary[7,8], 
         ref_ovl = TRUE, ISB=FALSE, 
         main=main.label[3],
         med_sz=1.5, thin_sz = 1, thick_sz = 3, ax_sz=2, main_text_sz=2,axis_text_sz=1.5,tick_text_sz = 1.5, 
         labels_sz = 2,
         labels=c('Pre-Trmt','Trmt','Post-Trmt'), xlab="Probability",
         mar = c(5.1, 6.1, 4.1, 2.1))
MCMCplot(jm2, params = c('PROBS\\[1,4\\]', 'PROBS\\[2,4\\]', 'PROBS\\[3,4\\]'), ref = Post.Summary[10,8], 
         ref_ovl = TRUE, ISB=FALSE, 
         main=main.label[4],
         med_sz=1.5, thin_sz = 1, thick_sz = 3, ax_sz=2, main_text_sz=2,axis_text_sz=1.5,tick_text_sz = 1.5, 
         labels=NULL, xlab="Probability",
         mar = c(5.1, 6.1, 4.1, 2.1))
MCMCplot(jm2, params = c('PROBS\\[1,6\\]', 'PROBS\\[2,6\\]', 'PROBS\\[3,6\\]'), ref = Post.Summary[16,8], 
         ref_ovl = TRUE, ISB=FALSE, 
         main=main.label[6],
         med_sz=1.5, thin_sz = 1, thick_sz = 3, ax_sz=2, main_text_sz=2,axis_text_sz=1.5,tick_text_sz = 1.5, 
         labels=NULL, xlab="Probability")
#dev.off()
