# Supplementary material for: Short-term effects of GPS collars on the activity, behavior, and adrenal response of scimitar-horned oryx (Oryx dammah)
Source: PLoS One. 2020 Feb 11;15(2):e0221843. doi: 10.1371/journal.pone.0221843 (PMC7012457; doi:10.1371/journal.pone.0221843)
Supplement: S1 Code — Script and data tutorial to investigate behavioral changes observed in scimitar-horned oryx (Oryx dammah) fit with GPS collars. Data fit in a Bayesian framework, estimating the probability of each behavioral activity and based on a multinomial likelihood. Each animal was used as their own control to assess how each behavior changed across time periods (Pre-treatment, Treatment, Post-treatment). (ZIP) [file pone.0221843.s001.zip › S1_Code/Data/bdata.csv]

	Date	TimeStart	TimeEnd	Elapsed	Temperature	Weather	Location	Barn.in.out.	Animal	Sex	Treatment	Collard	CollarIssue	RelDay	AdjObTime	TotalObs	ModTotObs	HU	HD	LAY	HDSK	LOCO	SCRATCH	OOV	RSums
1	10/8/2015	2015-10-08 10:23:00	2015-10-08 10:33:00	10	19	Sunny	Meade	in	Loretta	Female	control	No	No	-14	1	40	40	38	0	0	0	2	0	0	1
2	10/8/2015	2015-10-08 10:23:00	2015-10-08 10:33:00	10	19	Sunny	Meade	in	Ruby	Female	ATS	No	No	-14	1	40	40	30	1	0	6	1	2	0	1
3	10/8/2015	2015-10-08 10:23:00	2015-10-08 10:33:00	10	19	Sunny	Meade	in	Scout	Female	ATS	No	No	-14	1	39	40	29	1	0	0	6	3	1	1
4	10/8/2015	2015-10-08 10:23:00	2015-10-08 10:33:00	10	19	Sunny	Meade	in	Bamako	Female	ATS	No	No	-14	1	36	40	29	1	0	0	4	2	4	1
5	10/9/2015	2015-10-09 08:45:00	2015-10-09 08:55:00	10	18	Sunny	Meade	in	Violet	Female	Vectronic	No	No	-13	1	36	40	9	0	18	8	1	0	4	1
6	10/9/2015	2015-10-09 08:45:00	2015-10-09 08:55:00	10	18	Sunny	Meade	in	Bamako	Female	ATS	No	No	-13	1	40	40	8	0	30	0	2	0	0	1
7	10/15/2015	2015-10-15 11:15:00	2015-10-15 11:25:00	10	16	Sunny	Meade	out	Chari	Female	Vectronic	No	No	-17	1	39	40	13	20	0	6	0	0	1	1
8	10/15/2015	2015-10-15 11:15:00	2015-10-15 11:25:00	10	16	Sunny	Meade	out	Jena	Female	Vectronic	No	No	-7	1	42	42	7	25	0	2	6	0	0	1
9	10/15/2015	2015-10-15 11:15:00	2015-10-15 11:25:00	10	16	Sunny	Meade	out	Niamey	Female	ATS	No	No	-17	1	40	40	17	15	0	3	5	0	0	1
10	10/15/2015	2015-10-15 11:15:00	2015-10-15 11:25:00	10	16	Sunny	Meade	out	Ruby	Female	ATS	No	No	-7	1	42	42	13	12	0	11	2	3	0	1.000000001
11	10/15/2015	2015-10-15 11:30:00	2015-10-15 11:40:00	10	16	Sunny	Meade	out	Violet	Female	Vectronic	No	No	-7	1	40	40	36	0	0	4	0	0	0	1
12	10/15/2015	2015-10-15 11:30:00	2015-10-15 11:40:00	10	16	Sunny	Meade	out	Loretta	Female	control	No	No	-7	1	40	40	11	24	0	1	4	0	0	1
13	10/16/2015	2015-10-16 09:35:00	2015-10-16 09:45:00	10	18	Sunny	Meade	out	Scout	Female	ATS	No	No	-6	1	40	40	3	27	0	0	2	8	0	1
14	10/16/2015	2015-10-16 09:35:00	2015-10-16 09:45:00	10	18	Sunny	Meade	out	Violet	Female	Vectronic	No	No	-6	1	39	40	19	5	0	2	5	8	1	1
15	10/16/2015	2015-10-16 09:50:00	2015-10-16 10:00:00	10	18	Sunny	Meade	out	Shadow	Female	ATS	No	No	-6	1	47	47	22	14	0	0	0	9	0	1
16	10/16/2015	2015-10-16 09:50:00	2015-10-16 10:00:00	10	18	Sunny	Meade	out	Ruby	Female	ATS	No	No	-6	1	40	40	18	17	0	0	0	5	0	1
17	10/16/2015	2015-10-16 10:10:00	2015-10-16 10:20:00	10	20	Sunny	Meade	out	Chari	Female	Vectronic	No	No	-16	1	45	45	27	13	0	0	3	1	0	1
18	10/16/2015	2015-10-16 10:10:00	2015-10-16 10:20:00	10	20	Sunny	Meade	out	Jena	Female	Vectronic	No	No	-6	1	38	40	28	8	0	0	2	0	2	1
19	10/19/2015	2015-10-19 09:55:00	2015-10-19 10:05:00	10	6	Sunny	Meade	out	Violet	Female	Vectronic	No	No	-3	1	39	40	27	5	0	3	0	4	1	1
20	10/19/2015	2015-10-19 10:10:00	2015-10-19 10:20:00	10	6	Sunny	Meade	out	Niamey	Female	ATS	No	No	-15	1	40	40	15	12	0	0	13	0	0	1
21	10/19/2015	2015-10-19 10:15:00	2015-10-19 10:25:00	10	7	Sunny	Meade	out	Ruby	Female	ATS	No	No	-3	1	45	45	12	22	0	0	4	5	0	1
22	10/19/2015	2015-10-19 10:30:00	2015-10-19 10:40:00	10	7	Sunny	Meade	out	Shadow	Female	ATS	No	No	-3	1	38	40	7	9	0	0	4	18	2	1
23	10/19/2015	2015-10-19 10:45:00	2015-10-19 10:55:00	10	8	Sunny	Meade	out	Jena	Female	Vectronic	No	No	-3	1	40	40	11	14	0	3	4	8	0	1
24	10/19/2015	2015-10-19 11:15:00	2015-10-19 11:25:00	10	9	Sunny	Meade	out	Niamey	Female	ATS	No	No	-15	1	42	42	22	19	0	0	0	0	0	1
25	10/19/2015	2015-10-19 11:15:00	2015-10-19 11:25:00	10	9	Sunny	Meade	out	Chari	Female	Vectronic	No	No	-15	1	40	40	7	26	0	0	4	2	0	1
26	10/20/2015	2015-10-20 09:33:00	2015-10-20 09:43:00	10	11	Sunny	Meade	out	Scout	Female	ATS	No	No	-2	1	40	40	10	18	0	0	3	9	0	1
27	10/20/2015	2015-10-20 08:42:00	2015-10-20 08:52:00	10	6	Sunny	Meade	out	Cat	Female	control	No	No	-2	1	41	41	13	27	0	0	0	0	0	1
28	10/20/2015	2015-10-20 08:42:00	2015-10-20 08:52:00	10	6	Sunny	Meade	out	Bamako	Female	ATS	No	No	-2	1	40	40	24	16	0	0	0	0	0	1
29	10/20/2015	2015-10-20 08:56:00	2015-10-20 09:06:00	10	8	Sunny	Meade	out	Ruby	Female	ATS	No	No	-2	1	41	41	1	39	0	0	0	0	0	1
30	10/20/2015	2015-10-20 08:56:00	2015-10-20 09:06:00	10	8	Sunny	Meade	out	Jena	Female	Vectronic	No	No	-2	1	41	41	14	21	0	2	0	4	0	1.000000001
31	10/21/2015	2015-10-21 07:50:00	2015-10-21 08:00:00	10	7	Sunny	Meade	out	Violet	Female	Vectronic	No	No	-1	1	40	40	23	17	0	0	0	0	0	1
32	10/21/2015	2015-10-21 07:50:00	2015-10-21 08:00:00	10	7	Sunny	Meade	out	Scout	Female	ATS	No	No	-1	1	40	40	0	20	0	7	2	11	0	1
33	10/21/2015	2015-10-21 07:50:00	2015-10-21 08:00:00	10	7	Sunny	Meade	out	Cat	Female	control	No	No	-1	1	40	40	13	20	0	1	6	0	0	1
34	10/21/2015	2015-10-21 08:15:00	2015-10-21 08:25:00	10	9	Sunny	Meade	out	Niamey	Female	ATS	No	No	-13	1	38	40	6	16	0	7	7	2	2	1
35	10/21/2015	2015-10-21 08:15:00	2015-10-21 08:25:00	10	9	Sunny	Meade	out	Chari	Female	Vectronic	No	No	-13	1	40	40	32	8	0	0	0	0	0	1
36	10/21/2015	2015-10-21 08:15:00	2015-10-21 08:25:00	10	9	Sunny	Meade	out	Loretta	Female	control	No	No	-1	1	40	40	15	25	0	0	0	0	0	1
37	10/21/2015	2015-10-21 08:33:00	2015-10-21 08:43:00	10	9	Sunny	Meade	out	Jena	Female	Vectronic	No	No	-1	1	40	40	13	11	0	4	3	9	0	1
38	10/21/2015	2015-10-21 08:33:00	2015-10-21 08:43:00	10	9	Sunny	Meade	out	Shadow	Female	ATS	No	No	-1	1	42	42	22	7	0	3	0	7	0	0.999999999
39	10/21/2015	2015-10-21 08:50:00	2015-10-21 09:00:00	10	10	Sunny	Meade	out	Ruby	Female	ATS	No	No	-1	1	40	40	17	13	0	2	3	5	0	1
40	10/21/2015	2015-10-21 08:50:00	2015-10-21 09:00:00	10	10	Sunny	Meade	out	Bamako	Female	ATS	No	No	-1	1	41	41	23	16	0	0	0	0	0	0.999999999
41	10/22/2015	2015-10-22 10:59:00	2015-10-22 11:09:00	10	18	Sunny	Meade	out	Loretta	Female	control	No	No	0	2	40	40	30	4	0	0	5	1	0	1
42	10/22/2015	2015-10-22 11:14:00	2015-10-22 11:24:00	10	18	Sunny	Meade	out	Bamako	Female	ATS	Yes	No	0	2	40	40	11	0	29	0	0	0	0	1
43	10/22/2015	2015-10-22 13:51:00	2015-10-22 14:01:00	10	25	Sunny	Meade	out	Shadow	Female	ATS	Yes	No	0	2	40	40	5	32	0	1	2	0	0	1
44	10/22/2015	2015-10-22 14:07:00	2015-10-22 14:19:00	12	26	Sunny	Meade	out	Ruby	Female	ATS	Yes	No	0	2	40	40	3	25	0	8	3	1	0	1
45	10/22/2015	2015-10-22 14:07:00	2015-10-22 14:19:00	12	26	Sunny	Meade	out	Jena	Female	Vectronic	Yes	No	0	2	48	48	24	17	0	2	3	0	0	1
46	10/22/2015	2015-10-22 14:21:00	2015-10-22 14:31:00	10	26	Sunny	Meade	out	Violet	Female	Vectronic	Yes	No	0	2	40	40	14	2	20	4	0	0	0	1
47	10/22/2015	2015-10-22 14:48:00	2015-10-22 14:58:00	10	26	Sunny	Meade	out	Chari	Female	Vectronic	No	No	-12	1	40	40	0	3	0	0	35	2	0	1
48	10/22/2015	2015-10-22 15:09:00	2015-10-22 15:19:00	10	26	Sunny	Meade	out	Niamey	Female	ATS	No	No	-12	1	40	40	0	0	40	0	0	0	0	1
49	10/23/2015	2015-10-23 13:53:00	2015-10-23 14:03:00	10	19	Sunny	Meade	out	Chari	Female	Vectronic	No	No	-11	1	40	40	1	38	0	0	1	0	0	1
50	10/23/2015	2015-10-23 13:53:00	2015-10-23 14:03:00	10	19	Sunny	Meade	out	Scout	Female	ATS	Yes	No	1	2	41	41	1	39	0	0	0	0	0	1
51	10/23/2015	2015-10-23 13:53:00	2015-10-23 14:03:00	10	19	Sunny	Meade	out	Bamako	Female	ATS	Yes	No	1	2	40	40	0	37	0	2	1	0	0	1
52	10/23/2015	2015-10-23 14:26:00	2015-10-23 14:37:00	11	19	Sunny	Meade	out	Violet	Female	Vectronic	Yes	No	1	2	40	40	16	11	0	5	5	3	0	1
53	10/23/2015	2015-10-23 14:26:00	2015-10-23 14:37:00	11	19	Sunny	Meade	out	Jena	Female	Vectronic	Yes	No	1	2	39	40	13	9	0	0	15	2	1	1
54	10/23/2015	2015-10-23 14:26:00	2015-10-23 14:37:00	11	19	Sunny	Meade	out	Shadow	Female	ATS	Yes	No	1	2	41	41	7	13	0	7	11	0	0	0.999999999
55	10/23/2015	2015-10-23 14:26:00	2015-10-23 14:37:00	11	19	Sunny	Meade	out	Cat	Female	control	No	No	1	2	40	40	11	11	0	5	3	10	0	1
56	10/23/2015	2015-10-23 14:26:00	2015-10-23 14:37:00	11	19	Sunny	Meade	out	Ruby	Female	ATS	Yes	No	1	2	40	40	7	13	0	10	10	0	0	1
57	10/25/2015	2015-10-25 08:56:00	2015-10-25 09:06:00	10	15	Overcast	Meade	out	Niamey	Female	ATS	No	No	-9	1	40	40	38	0	0	0	2	0	0	1
58	10/25/2015	2015-10-25 08:56:00	2015-10-25 09:06:00	10	15	Overcast	Meade	out	Bamako	Female	ATS	Yes	No	3	2	40	40	37	0	0	0	3	0	0	1
59	10/25/2015	2015-10-25 09:16:00	2015-10-25 09:26:00	10	15	Overcast	Meade	out	Loretta	Female	control	No	No	3	2	39	40	38	1	0	0	0	0	1	1
60	10/25/2015	2015-10-25 09:16:00	2015-10-25 09:26:00	10	15	Overcast	Meade	out	Chari	Female	Vectronic	No	No	-9	1	38	40	29	7	0	2	0	0	2	1
61	10/25/2015	2015-10-25 09:16:00	2015-10-25 09:26:00	10	15	Overcast	Meade	out	Shadow	Female	ATS	Yes	No	3	2	42	42	30	2	0	8	0	0	0	1
62	10/25/2015	2015-10-25 09:36:00	2015-10-25 09:46:00	10	15	Overcast	Meade	out	Ruby	Female	ATS	Yes	No	3	2	41	41	41	0	0	0	0	0	0	1
63	10/25/2015	2015-10-25 09:36:00	2015-10-25 09:46:00	10	9	Overcast	Meade	out	Jena	Female	Vectronic	Yes	No	3	2	40	40	35	0	0	0	5	0	0	1
64	10/25/2015	2015-10-25 09:36:00	2015-10-25 09:46:00	10	9	Overcast	Meade	out	Violet	Female	Vectronic	Yes	No	3	2	40	40	37	3	0	0	0	0	0	1
65	10/26/2015	2015-10-26 08:52:00	2015-10-26 09:02:00	10	9	Rainy	Meade	in	Chari	Female	Vectronic	No	No	-8	1	40	40	2	35	0	0	3	0	0	1
66	10/26/2015	2015-10-26 08:52:00	2015-10-26 09:02:00	10	9	Rainy	Meade	in	Violet	Female	Vectronic	Yes	No	1	3	40	40	27	6	0	5	2	0	0	1
67	10/26/2015	2015-10-26 09:20:00	2015-10-26 09:30:00	10	9	Rainy	Meade	in	Jena	Female	Vectronic	Yes	No	4	3	44	44	19	24	0	0	0	0	0	1
68	10/26/2015	2015-10-26 09:20:00	2015-10-26 09:30:00	10	9	Rainy	Meade	in	Niamey	Female	ATS	No	No	-8	1	40	40	1	21	0	2	10	5	0	1
69	10/26/2015	2015-10-26 09:20:00	2015-10-26 09:30:00	10	9	Rainy	Meade	in	Loretta	Female	control	No	No	4	3	40	40	0	31	0	4	1	4	0	1
70	10/26/2015	2015-10-26 09:20:00	2015-10-26 09:30:00	10	9	Rainy	Meade	in	Shadow	Female	ATS	Yes	No	4	3	40	40	3	35	0	0	2	0	0	1
71	10/26/2015	2015-10-26 09:52:00	2015-10-26 10:02:00	10	10	Rainy	Meade	in	Cat	Female	control	No	No	4	3	37	40	13	15	0	0	6	3	3	1
72	10/26/2015	2015-10-26 09:52:00	2015-10-26 10:02:00	10	10	Rainy	Meade	in	Ruby	Female	ATS	Yes	No	4	3	40	40	1	35	0	2	2	0	0	1
73	10/26/2015	2015-10-26 10:15:00	2015-10-26 10:25:00	10	10	Rainy	Meade	in	Scout	Female	ATS	Yes	No	4	3	41	41	3	25	0	6	6	0	0	1.000000001
74	10/27/2015	2015-10-27 08:30:00	2015-10-27 08:40:00	10	13	Sunny	Meade	out	Jena	Female	Vectronic	Yes	No	5	3	40	40	16	8	0	0	12	4	0	1
75	10/27/2015	2015-10-27 08:30:00	2015-10-27 08:40:00	10	13	Sunny	Meade	out	Violet	Female	Vectronic	Yes	No	5	3	40	40	15	20	0	0	2	3	0	1
76	10/27/2015	2015-10-27 08:30:00	2015-10-27 08:40:00	10	13	Sunny	Meade	out	Loretta	Female	control	No	No	5	3	40	40	15	16	0	0	9	0	0	1
77	10/27/2015	2015-10-27 08:50:00	2015-10-27 09:00:00	10	13	Sunny	Meade	out	Cat	Female	control	No	No	5	3	44	44	20	23	0	0	0	0	0	1
78	10/27/2015	2015-10-27 08:50:00	2015-10-27 09:00:00	10	13	Sunny	Meade	out	Ruby	Female	ATS	Yes	No	5	3	40	40	4	33	0	0	3	0	0	1
79	10/27/2015	2015-10-27 09:05:00	2015-10-27 09:15:00	10	13	Sunny	Meade	out	Shadow	Female	ATS	Yes	No	5	3	40	40	3	25	0	7	5	0	0	1
80	10/27/2015	2015-10-27 09:05:00	2015-10-27 09:15:00	10	13	Sunny	Meade	out	Scout	Female	ATS	Yes	No	5	3	40	40	19	13	0	0	5	3	0	1
81	10/28/2015	2015-10-28 08:35:00	2015-10-28 08:45:00	10	15	Overcast	Meade	out	Jena	Female	Vectronic	Yes	No	6	3	40	40	15	14	0	0	11	0	0	1
82	10/28/2015	2015-10-28 08:35:00	2015-10-28 08:45:00	10	15	Overcast	Meade	out	Cat	Female	control	No	No	6	3	58	58	15	18	0	0	18	6	0	1
83	10/27/2015	2015-10-27 09:20:00	2015-10-27 09:30:00	10	13	Sunny	Meade	out	Niamey	Female	ATS	Yes	No	-7	1	40	40	36	0	0	0	4	0	0	1
84	10/27/2015	2015-10-27 09:20:00	2015-10-27 09:30:00	10	13	Sunny	Meade	out	Chari	Female	Vectronic	Yes	No	-7	1	40	40	10	30	0	0	0	0	0	1
85	10/28/2015	2015-10-28 08:51:00	2015-10-28 09:01:00	10	15	Overcast	Meade	out	Shadow	Female	ATS	Yes	No	6	3	40	40	23	17	0	0	0	0	0	1
86	10/28/2015	2015-10-28 08:51:00	2015-10-28 09:01:00	10	15	Overcast	Meade	out	Chari	Female	Vectronic	Yes	No	-5	1	42	42	30	0	7	0	0	3	0	1
87	10/28/2015	2015-10-28 09:05:00	2015-10-28 09:15:00	10	15	Overcast	Meade	out	Ruby	Female	ATS	Yes	No	6	3	40	40	12	22	0	0	6	0	0	1
88	10/28/2015	2015-10-28 09:05:00	2015-10-28 09:15:00	10	15	Overcast	Meade	out	Bamako	Female	ATS	Yes	No	6	3	40	40	20	17	0	0	3	0	0	1
89	10/29/2015	2015-10-29 08:25:00	2015-10-29 08:35:00	10	12	Sunny	Meade	out	Scout	Female	ATS	Yes	No	7	3	40	40	15	18	0	0	4	3	0	1
90	10/29/2015	2015-10-29 08:25:00	2015-10-29 08:35:00	10	12	Sunny	Meade	out	Niamey	Female	ATS	Yes	No	-4	1	40	40	13	18	0	3	0	6	0	1
91	10/29/2015	2015-10-29 08:40:00	2015-10-29 08:50:00	10	12	Sunny	Meade	out	Loretta	Female	control	No	No	7	3	40	40	12	25	0	0	3	0	0	1
92	10/29/2015	2015-10-29 08:40:00	2015-10-29 08:50:00	10	12	Sunny	Meade	out	Violet	Female	Vectronic	Yes	No	4	3	40	40	15	18	0	0	7	0	0	1
93	10/29/2015	2015-10-29 08:54:00	2015-10-29 09:04:00	10	13	Sunny	Meade	out	Shadow	Female	ATS	Yes	No	7	3	40	40	30	8	0	0	1	0	0	1
94	10/29/2015	2015-10-29 08:54:00	2015-10-29 09:04:00	10	13	Sunny	Meade	out	Jena	Female	Vectronic	Yes	No	7	3	40	40	20	7	0	0	13	0	0	1
95	10/29/2015	2015-10-29 09:08:00	2015-10-29 09:18:00	10	13	Sunny	Meade	out	Ruby	Female	ATS	Yes	No	7	3	40	40	16	24	0	0	0	0	0	1
96	10/29/2015	2015-10-29 09:08:00	2015-10-29 09:18:00	10	13	Sunny	Meade	out	Chari	Female	Vectronic	Yes	No	-4	1	40	40	10	16	0	0	14	0	0	1
97	10/29/2015	2015-10-29 13:25:00	2015-10-29 13:35:00	10	16	Sunny	Rivinus	out	Tex	Male	Vectronic	No	No	-5	1	40	40	6	0	0	0	34	0	0	1
98	10/29/2015	2015-10-29 13:42:00	2015-10-29 13:52:00	10	16	Sunny	Rivinus	out	Dr. Bob	Male	control	No	No	-5	1	40	40	15	3	0	0	15	6	0	1
99	10/29/2015	2015-10-29 14:00:00	2015-10-29 14:10:00	10	16	Sunny	Rivinus	out	Lewis	Male	Vectronic	No	No	-5	1	40	40	8	0	0	13	2	17	0	1
100	10/30/2015	2015-10-30 08:37:00	2015-10-30 08:47:00	10	8	Sunny	Meade	out	Loretta	Female	control	No	No	8	3	40	40	20	15	0	0	5	0	0	1
101	10/30/2015	2015-10-30 08:37:00	2015-10-30 08:47:00	10	8	Sunny	Meade	out	Scout	Female	ATS	Yes	No	8	3	45	45	18	13	0	0	12	0	0	1
102	10/30/2015	2015-10-30 08:37:00	2015-10-30 08:47:00	10	8	Sunny	Meade	out	Violet	Female	Vectronic	Yes	No	8	3	40	40	14	23	0	0	3	0	0	1
103	10/30/2015	2015-10-30 08:50:00	2015-10-30 09:00:00	10	8	Sunny	Meade	out	Shadow	Female	ATS	Yes	No	8	3	40	40	20	20	0	0	0	0	0	1
104	10/30/2015	2015-10-30 08:50:00	2015-10-30 09:00:00	10	8	Sunny	Meade	out	Bamako	Female	ATS	Yes	No	8	3	40	40	19	15	0	0	6	0	0	1
105	10/30/2015	2015-10-30 09:03:00	2015-10-30 09:13:00	10	8	Sunny	Meade	out	Ruby	Female	ATS	Yes	No	8	3	40	40	21	4	0	0	13	2	0	1
106	10/30/2015	2015-10-30 09:03:00	2015-10-30 09:13:00	10	8	Sunny	Meade	out	Niamey	Female	ATS	Yes	No	-3	1	40	40	16	8	0	3	9	4	0	1
107	10/30/2015	2015-10-30 09:03:00	2015-10-30 09:13:00	10	8	Sunny	Meade	out	Chari	Female	Vectronic	Yes	No	-3	1	40	40	0	33	0	0	7	0	0	1
108	10/30/2015	2015-10-30 13:20:00	2015-10-30 13:30:00	10	11	Sunny	Rivinus	out	Tex	Male	Vectronic	No	No	-4	1	40	40	20	0	0	0	20	0	0	1
109	10/30/2015	2015-10-30 13:37:00	2015-10-30 13:47:00	10	11	Sunny	Rivinus	out	Lewis	Male	Vectronic	No	No	-4	1	40	40	14	0	0	0	14	12	0	1
110	10/30/2015	2015-10-30 13:50:00	2015-10-30 14:00:00	10	11	Sunny	Rivinus	out	Dr. Bob	Male	control	No	No	-4	1	40	40	10	3	6	0	18	3	0	1
111	11/2/2015	2015-11-02 10:30:00	2015-11-02 10:40:00	10	12	Cloudy	Meade	out	Loretta	Female	control	No	No	11	3	40	40	28	0	0	0	12	0	0	1
112	11/2/2015	2015-11-02 10:30:00	2015-11-02 10:40:00	10	12	Cloudy	Meade	out	Niamey	Female	ATS	Yes	No	0	2	41	41	6	8	0	2	3	19	0	1
113	11/2/2015	2015-11-02 10:30:00	2015-11-02 10:40:00	10	12	Cloudy	Meade	out	Chari	Female	Vectronic	Yes	No	0	2	41	41	3	0	0	7	22	7	0	1
114	11/2/2015	2015-11-02 10:30:00	2015-11-02 10:40:00	10	12	Cloudy	Meade	out	Cat	Female	control	No	No	11	3	40	40	12	16	0	0	12	0	0	1
115	11/2/2015	2015-11-02 10:57:00	2015-11-02 11:07:00	10	13	Cloudy	Meade	out	Scout	Female	ATS	Yes	No	11	3	41	41	13	0	0	0	25	2	0	1
116	11/2/2015	2015-11-02 10:57:00	2015-11-02 11:07:00	10	13	Cloudy	Meade	out	Jena	Female	Vectronic	Yes	No	11	3	40	40	12	11	0	3	14	0	0	1
117	11/2/2015	2015-11-02 10:57:00	2015-11-02 11:07:00	10	13	Cloudy	Meade	out	Ruby	Female	ATS	Yes	No	11	3	40	40	11	8	3	2	12	4	0	1
118	11/2/2015	2015-11-02 10:57:00	2015-11-02 11:07:00	10	13	Cloudy	Meade	out	Shadow	Female	ATS	Yes	No	11	3	40	40	1	29	0	0	10	0	0	1
119	11/2/2015	2015-11-02 11:18:00	2015-11-02 11:28:00	10	14	Cloudy	Meade	out	Violet	Female	Vectronic	Yes	No	11	3	40	40	7	23	0	0	9	1	0	1
120	11/2/2015	2015-11-02 11:18:00	2015-11-02 11:28:00	10	14	Cloudy	Meade	out	Bamako	Female	ATS	Yes	No	11	3	40	40	29	0	0	0	8	3	0	1
121	11/2/2015	2015-11-02 13:25:00	2015-11-02 13:35:00	10	17	Cloudy	Rivinus	out	Lewis	Male	Vectronic	No	No	-1	1	45	45	22	0	0	0	9	13	0	1
122	11/2/2015	2015-11-02 13:38:00	2015-11-02 13:48:00	10	17	Cloudy	Rivinus	out	Tex	Male	Vectronic	No	No	-1	1	40	40	0	0	0	0	40	0	0	1
123	11/3/2015	2015-11-03 08:18:00	2015-11-03 08:28:00	10	6	Sunny	Meade	out	Niamey	Female	ATS	Yes	No	1	2	40	40	12	21	0	4	3	0	0	1
124	11/3/2015	2015-11-03 08:18:00	2015-11-03 08:28:00	10	6	Sunny	Meade	out	Bamako	Female	ATS	Yes	No	12	3	40	40	4	30	0	1	5	0	0	1
125	11/3/2015	2015-11-03 08:32:00	2015-11-03 08:42:00	10	7	Sunny	Meade	out	Chari	Female	Vectronic	Yes	No	1	2	40	40	0	40	0	0	0	0	0	1
126	11/3/2015	2015-11-03 08:32:00	2015-11-03 08:42:00	10	7	Sunny	Meade	out	Scout	Female	ATS	Yes	No	12	3	40	40	3	30	0	0	7	0	0	1
127	11/3/2015	2015-11-03 08:45:00	2015-11-03 08:55:00	10	7	Sunny	Meade	out	Violet	Female	Vectronic	Yes	No	12	3	40	40	17	18	0	0	2	3	0	1
128	11/3/2015	2015-11-03 08:45:00	2015-11-03 08:55:00	10	7	Sunny	Meade	out	Jena	Female	Vectronic	Yes	No	12	3	40	40	40	0	0	0	0	0	0	1
129	11/3/2015	2015-11-03 09:00:00	2015-11-03 09:10:00	10	8	Sunny	Meade	out	Ruby	Female	ATS	Yes	No	12	3	40	40	37	0	0	0	3	0	0	1
130	11/3/2015	2015-11-03 09:00:00	2015-11-03 09:10:00	10	8	Sunny	Meade	out	Loretta	Female	control	No	No	12	3	40	40	31	0	0	0	9	0	0	1
131	11/3/2015	2015-11-03 09:13:00	2015-11-03 09:23:00	10	9	Sunny	Meade	out	Shadow	Female	ATS	Yes	No	12	3	40	40	33	0	0	0	7	0	0	1
132	11/3/2015	2015-11-03 09:13:00	2015-11-03 09:23:00	10	9	Sunny	Meade	out	Cat	Female	control	No	No	12	3	40	40	31	0	0	0	8	0	0	1
133	11/3/2015	2015-11-03 14:33:00	2015-11-03 14:43:00	10	22	Sunny	Rivinus	out	Tex	Male	Vectronic	Yes	No	0	2	45	45	0	0	0	10	21	13	0	1
134	11/3/2015	2015-11-03 14:45:00	2015-11-03 14:55:00	10	22	Sunny	Rivinus	out	Dr. Bob	Male	control	No	No	0	2	40	40	5	17	0	0	18	0	0	1
135	11/4/2015	2015-11-04 10:18:00	2015-11-04 10:28:00	10	18	Sunny	Meade	out	Cat	Female	control	No	No	13	3	40	40	0	40	0	0	0	0	0	1
136	11/4/2015	2015-11-04 10:45:00	2015-11-04 10:55:00	10	18	Sunny	Meade	out	Scout	Female	ATS	Yes	No	13	3	40	40	9	22	0	0	9	0	0	1
137	11/4/2015	2015-11-04 10:45:00	2015-11-04 10:55:00	10	18	Sunny	Meade	out	Shadow	Female	ATS	Yes	No	13	3	40	40	0	40	0	0	0	0	0	1
138	11/4/2015	2015-11-04 10:30:00	2015-11-04 10:40:00	10	18	Sunny	Meade	out	Jena	Female	Vectronic	Yes	No	13	3	40	40	29	0	0	4	7	0	0	1
139	11/4/2015	2015-11-04 10:30:00	2015-11-04 10:40:00	10	18	Sunny	Meade	out	Niamey	Female	ATS	Yes	No	2	2	40	40	0	33	0	0	7	0	0	1
140	11/4/2015	2015-11-04 10:00:00	2015-11-04 10:10:00	10	16	Sunny	Meade	out	Ruby	Female	ATS	Yes	No	13	3	40	40	0	40	0	0	0	0	0	1
141	11/4/2015	2015-11-04 10:18:00	2015-11-04 10:28:00	10	18	Sunny	Meade	out	Violet	Female	Vectronic	Yes	No	13	3	41	41	33	7	0	0	0	0	0	1
142	11/3/2015	2015-11-03 14:59:00	2015-11-03 15:09:00	10	22	Sunny	Rivinus	out	Lewis	Male	Vectronic	Yes	No	0	2	40	40	29	0	0	0	11	0	0	1
143	11/4/2015	2015-11-04 09:45:00	2015-11-04 09:55:00	10	16	Sunny	Meade	out	Loretta	Female	control	No	No	13	3	40	40	27	9	0	0	4	0	0	1
144	11/4/2015	2015-11-04 09:45:00	2015-11-04 09:55:00	10	16	Sunny	Meade	out	Chari	Female	Vectronic	Yes	No	2	2	30	40	0	30	0	0	0	0	10	1
145	11/4/2015	2015-11-04 10:00:00	2015-11-04 10:10:00	10	16	Sunny	Meade	out	Bamako	Female	ATS	Yes	No	13	3	36	40	19	17	0	0	0	0	4	1
146	11/5/2015	2015-11-05 08:45:00	2015-11-05 08:55:00	10	17	Sunny	Meade	out	Loretta	Female	control	No	No	14	3	40	40	26	8	0	0	6	0	0	1
147	11/5/2015	2015-11-05 08:45:00	2015-11-05 08:55:00	10	17	Sunny	Meade	out	Ruby	Female	ATS	Yes	No	14	3	38	40	7	20	0	0	8	3	2	1
148	11/5/2015	2015-11-05 09:06:00	2015-11-05 09:16:00	10	17	Sunny	Meade	out	Violet	Female	Vectronic	Yes	No	14	3	41	41	4	21	13	0	3	0	0	1.000000001
149	11/5/2015	2015-11-05 09:06:00	2015-11-05 09:16:00	10	17	Sunny	Meade	out	Bamako	Female	ATS	Yes	No	14	3	40	40	3	33	0	0	4	0	0	1
150	11/5/2015	2015-11-05 09:32:00	2015-11-05 09:42:00	10	18	Sunny	Meade	out	Chari	Female	Vectronic	Yes	No	3	2	40	40	2	14	18	0	6	0	0	1
151	11/5/2015	2015-11-05 09:32:00	2015-11-05 09:42:00	10	18	Sunny	Meade	out	Shadow	Female	ATS	Yes	No	14	3	40	40	0	39	0	1	0	0	0	1
152	11/5/2015	2015-11-05 09:20:00	2015-11-05 09:30:00	10	18	Sunny	Meade	out	Jena	Female	Vectronic	Yes	No	14	3	40	40	17	23	0	0	0	0	0	1
153	11/5/2015	2015-11-05 09:20:00	2015-11-05 09:30:00	10	18	Sunny	Meade	out	Cat	Female	control	No	No	14	3	40	40	8	17	0	0	15	0	0	1
154	11/5/2015	2015-11-05 13:25:00	2015-11-05 13:35:00	10	22	Sunny	Rivinus	out	Lewis	Male	Vectronic	Yes	No	2	2	42	42	4	7	0	0	28	0	0	0.999999999
155	11/5/2015	2015-11-05 13:40:00	2015-11-05 13:50:00	10	22	Sunny	Rivinus	out	Dr. Bob	Male	control	No	No	2	2	40	40	22	4	14	0	0	0	0	1
156	11/5/2015	2015-11-05 09:45:00	2015-11-05 09:55:00	10	18	Sunny	Meade	out	Scout	Female	ATS	Yes	No	14	3	41	41	22	18	0	0	0	0	0	1
157	11/5/2015	2015-11-05 09:45:00	2015-11-05 09:55:00	10	18	Sunny	Meade	out	Niamey	Female	ATS	Yes	No	3	2	40	40	23	10	0	0	7	0	0	1
158	11/5/2015	2015-11-05 13:45:00	2015-11-05 13:55:00	10	22	Sunny	Rivinus	out	Tex	Male	Vectronic	Yes	No	2	2	40	40	9	0	0	6	25	0	0	1
159	11/6/2015	2015-11-06 14:10:00	2015-11-06 14:20:00	10	25	Sunny	Rivinus	out	Dr. Bob	Male	control	No	No	3	2	40	40	19	4	4	3	10	0	0	1
160	11/6/2015	2015-11-06 13:42:00	2015-11-06 13:52:00	10	25	Sunny	Rivinus	out	Tex	Male	Vectronic	Yes	No	3	2	40	40	40	0	0	0	0	0	0	1
161	11/6/2015	2015-11-06 13:55:00	2015-11-06 14:05:00	10	25	Sunny	Rivinus	out	Lewis	Male	Vectronic	Yes	No	3	2	40	40	0	0	40	0	0	0	0	1
162	11/6/2015	2015-11-06 10:05:00	2015-11-06 10:15:00	10	14	Windy	Meade	out	Bamako	Female	ATS	Yes	No	15	3	40	40	18	0	0	0	0	22	0	1
163	11/6/2015	2015-11-06 10:05:00	2015-11-06 10:15:00	10	14	Windy	Meade	out	Niamey	Female	ATS	Yes	No	4	3	40	40	15	4	0	3	14	4	0	1
164	11/6/2015	2015-11-06 10:05:00	2015-11-06 10:15:00	10	14	Windy	Meade	out	Shadow	Female	ATS	Yes	No	15	3	43	43	10	11	0	2	11	6	0	0.999999999
165	11/6/2015	2015-11-06 09:50:00	2015-11-06 10:00:00	10	13	Windy	Meade	out	Chari	Female	Vectronic	Yes	No	4	3	39	40	6	19	0	0	12	2	1	1
166	11/6/2015	2015-11-06 09:50:00	2015-11-06 10:00:00	10	13	Windy	Meade	out	Cat	Female	control	No	No	15	3	40	40	0	26	0	0	14	0	0	1
167	11/6/2015	2015-11-06 09:36:00	2015-11-06 09:46:00	10	13	Windy	Meade	out	Loretta	Female	control	No	No	15	3	40	40	40	0	0	0	0	0	0	1
168	11/6/2015	2015-11-06 09:36:00	2015-11-06 09:46:00	10	13	Windy	Meade	out	Violet	Female	Vectronic	Yes	No	15	3	44	44	28	16	0	0	0	0	0	1.000000001
169	11/6/2015	2015-11-06 09:23:00	2015-11-06 09:33:00	10	13	Sunny	Meade	out	Jena	Female	Vectronic	Yes	No	15	3	40	40	31	0	0	0	9	0	0	1
170	11/6/2015	2015-11-06 09:23:00	2015-11-06 09:33:00	10	13	Sunny	Meade	out	Ruby	Female	ATS	Yes	No	15	3	40	40	24	16	0	0	0	0	0	1
171	11/9/2015	2015-11-09 09:12:00	2015-11-09 09:22:00	10	8	Sunny	Meade	out	Loretta	Female	control	No	No	18	3	40	40	20	2	0	2	13	3	0	1
172	11/9/2015	2015-11-09 09:12:00	2015-11-09 09:22:00	10	8	Sunny	Meade	out	Violet	Female	Vectronic	Yes	No	18	3	40	40	20	18	0	0	2	0	0	1
173	11/9/2015	2015-11-09 09:12:00	2015-11-09 09:22:00	10	8	Sunny	Meade	out	Jena	Female	Vectronic	Yes	No	18	3	40	40	28	10	0	0	0	2	0	1
174	11/9/2015	2015-11-09 09:12:00	2015-11-09 09:22:00	10	8	Sunny	Meade	out	Shadow	Female	ATS	Yes	No	17	3	40	40	18	12	0	3	7	0	0	1
175	11/9/2015	2015-11-09 09:30:00	2015-11-09 09:40:00	10	8	Sunny	Meade	out	Bamako	Female	ATS	Yes	No	16	3	40	40	22	18	0	0	0	0	0	1
176	11/9/2015	2015-11-09 09:30:00	2015-11-09 09:40:00	10	8	Sunny	Meade	out	Cat	Female	control	No	No	18	3	40	40	10	15	0	0	12	3	0	1
177	11/9/2015	2015-11-09 09:45:00	2015-11-09 09:55:00	10	9	Sunny	Meade	out	Niamey	Female	ATS	Yes	No	7	3	34	40	13	4	0	4	10	3	6	1
178	11/9/2015	2015-11-09 09:45:00	2015-11-09 09:55:00	10	9	Sunny	Meade	out	Scout	Female	ATS	Yes	No	18	3	40	40	12	15	0	11	0	2	0	1
179	11/10/2015	2015-11-10 09:15:00	2015-11-10 09:25:00	10	4	Sunny	Meade	out	Cat	Female	control	No	No	19	3	46	46	19	6	0	2	16	0	0	0.999999999
180	11/10/2015	2015-11-10 09:15:00	2015-11-10 09:25:00	10	4	Sunny	Meade	out	Shadow	Female	ATS	Yes	No	19	3	40	40	17	21	0	0	2	0	0	1
181	11/9/2015	2015-11-09 10:02:00	2015-11-09 10:12:00	10	8	Cloudy	Meade	out	Ruby	Female	ATS	Yes	No	18	3	40	40	18	18	0	0	4	0	0	1
182	11/9/2015	2015-11-09 10:02:00	2015-11-09 10:12:00	10	8	Cloudy	Meade	out	Chari	Female	Vectronic	Yes	No	7	3	40	40	20	4	0	3	13	0	0	1
183	11/10/2015	2015-11-10 09:35:00	2015-11-10 09:45:00	10	4	Cloudy	Meade	out	Jena	Female	Vectronic	Yes	No	19	3	40	40	22	18	0	0	0	0	0	1
184	11/10/2015	2015-11-10 09:35:00	2015-11-10 09:45:00	10	4	Rainy	Meade	out	Loretta	Female	control	No	No	19	3	40	40	26	6	0	0	8	0	0	1
185	11/10/2015	2015-11-10 09:52:00	2015-11-10 10:02:00	10	4	Rainy	Meade	out	Ruby	Female	ATS	Yes	No	19	3	40	40	21	9	0	5	5	0	0	1
186	11/10/2015	2015-11-10 09:52:00	2015-11-10 10:02:00	10	4	Rainy	Meade	out	Niamey	Female	ATS	Yes	No	8	3	40	40	20	10	0	3	7	0	0	1
187	11/10/2015	2015-11-10 10:06:00	2015-11-10 10:16:00	10	4	Rainy	Meade	out	Violet	Female	Vectronic	Yes	No	19	3	40	40	19	12	0	0	9	0	0	1
188	11/10/2015	2015-11-10 10:06:00	2015-11-10 10:16:00	10	4	Rainy	Meade	out	Chari	Female	Vectronic	Yes	No	8	3	40	40	18	20	0	0	2	0	0	1
189	11/10/2015	2015-11-10 10:20:00	2015-11-10 10:30:00	10	4	Rainy	Meade	out	Scout	Female	ATS	Yes	No	19	3	40	40	20	12	0	0	8	0	0	1
190	11/10/2015	2015-11-10 10:20:00	2015-11-10 10:30:00	10	4	Rainy	Meade	out	Bamako	Female	ATS	Yes	No	17	3	40	40	15	9	0	3	13	0	0	1
191	11/12/2015	2015-11-12 08:35:00	2015-11-12 08:45:00	10	7	Sunny	Meade	out	Ruby	Female	ATS	Yes	No	21	3	40	40	16	10	0	2	11	1	0	1
192	11/12/2015	2015-11-12 08:35:00	2015-11-12 08:45:00	10	7	Sunny	Meade	out	Shadow	Female	ATS	Yes	No	21	3	40	40	10	12	0	9	7	2	0	1
193	11/12/2015	2015-11-12 08:50:00	2015-11-12 09:00:00	10	7	Sunny	Meade	out	Violet	Female	Vectronic	Yes	No	21	3	40	40	30	10	0	0	0	0	0	1
194	11/12/2015	2015-11-12 08:50:00	2015-11-12 09:00:00	10	7	Sunny	Meade	out	Cat	Female	control	No	No	21	3	40	40	13	14	0	4	9	0	0	1
195	11/12/2015	2015-11-12 09:05:00	2015-11-12 09:15:00	10	8	Sunny	Meade	out	Loretta	Female	control	No	No	21	3	40	40	18	18	0	0	4	0	0	1
196	11/12/2015	2015-11-12 09:05:00	2015-11-12 09:15:00	10	8	Sunny	Meade	out	Jena	Female	Vectronic	Yes	No	21	3	40	40	25	7	0	0	8	0	0	1
197	11/12/2015	2015-11-12 09:20:00	2015-11-12 09:30:00	10	8	Sunny	Meade	out	Bamako	Female	ATS	Yes	No	18	3	40	40	7	10	0	6	14	2	0	1
198	11/12/2015	2015-11-12 09:20:00	2015-11-12 09:30:00	10	8	Sunny	Meade	out	Scout	Female	ATS	Yes	No	21	3	40	40	9	16	0	2	9	4	0	1
199	11/12/2015	2015-11-12 09:35:00	2015-11-12 09:45:00	10	8	Sunny	Meade	out	Niamey	Female	ATS	Yes	No	10	3	40	40	11	5	0	5	19	0	0	1
200	11/12/2015	2015-11-12 09:35:00	2015-11-12 09:45:00	10	8	Sunny	Meade	out	Chari	Female	Vectronic	Yes	No	10	3	40	40	15	23	0	0	0	2	0	1
201	11/13/2015	2015-11-13 08:50:00	2015-11-13 09:00:00	10	8	Sunny	Meade	out	Ruby	Female	ATS	Yes	No	22	3	40	40	18	18	0	0	4	0	0	1
202	11/13/2015	2015-11-13 08:50:00	2015-11-13 09:00:00	10	8	Sunny	Meade	out	Cat	Female	control	No	No	22	3	40	40	11	13	0	0	12	4	0	1
203	11/13/2015	2015-11-13 09:10:00	2015-11-13 09:20:00	10	9	Sunny	Meade	out	Scout	Female	ATS	Yes	No	22	3	40	40	8	18	0	0	14	0	0	1
204	11/13/2015	2015-11-13 09:10:00	2015-11-13 09:20:00	10	9	Sunny	Meade	out	Shadow	Female	ATS	Yes	No	22	3	40	40	22	16	0	0	2	0	0	1
205	11/13/2015	2015-11-13 09:25:00	2015-11-13 09:35:00	10	9	Sunny	Meade	out	Chari	Female	Vectronic	Yes	No	11	3	40	40	12	15	0	0	13	0	0	1
206	11/13/2015	2015-11-13 09:25:00	2015-11-13 09:35:00	10	9	Sunny	Meade	out	Niamey	Female	ATS	Yes	No	11	3	45	45	16	13	0	4	12	0	0	1.000000001
207	11/13/2015	2015-11-13 09:42:00	2015-11-13 09:52:00	10	9	Sunny	Meade	out	Jena	Female	Vectronic	Yes	No	22	3	40	40	25	13	0	2	0	0	0	1
208	11/13/2015	2015-11-13 09:42:00	2015-11-13 09:52:00	10	9	Sunny	Meade	out	Loretta	Female	control	No	No	22	3	40	40	4	23	0	0	13	0	0	1
209	11/13/2015	2015-11-13 10:00:00	2015-11-13 10:10:00	10	10	Sunny	Meade	out	Bamako	Female	ATS	Yes	No	20	3	39	40	16	18	0	5	0	0	1	1
210	11/13/2015	2015-11-13 10:00:00	2015-11-13 10:10:00	10	10	Sunny	Meade	out	Violet	Female	Vectronic	Yes	No	22	3	40	40	7	16	0	0	10	7	0	1
211	11/13/2015	2015-11-13 13:34:00	2015-11-13 13:44:00	10	14	Sunny	Rivinus	out	Tex	Male	Vectronic	Yes	No	10	3	40	40	40	0	0	0	0	0	0	1
212	11/13/2015	2015-11-13 13:50:00	2015-11-13 14:00:00	10	14	Sunny	Rivinus	out	Dr. Bob	Male	control	No	No	10	3	40	40	23	10	5	2	0	0	0	1
213	11/13/2015	2015-11-13 13:22:00	2015-11-13 13:32:00	10	14	Sunny	Rivinus	out	Lewis	Male	Vectronic	Yes	No	10	3	40	40	18	0	0	0	15	7	0	1
214	11/12/2015	2015-11-12 14:13:00	2015-11-12 14:23:00	10	12	Sunny	Rivinus	out	Tex	Male	Vectronic	Yes	No	9	3	40	40	37	0	0	0	0	3	0	1
215	11/12/2015	2015-11-12 14:00:00	2015-11-12 14:10:00	10	12	Sunny	Rivinus	out	Dr. Bob	Male	control	No	No	9	3	40	40	13	7	0	0	20	0	0	1
216	11/12/2015	2015-11-12 13:47:00	2015-11-12 13:57:00	10	12	Sunny	Rivinus	out	Lewis	Male	Vectronic	Yes	No	9	3	42	42	0	0	0	0	22	19	0	1
217	11/10/2015	2015-11-10 14:03:00	2015-11-10 14:13:00	10	6	Rainy	Rivinus	out	Lewis	Male	Vectronic	Yes	No	7	3	40	40	6	0	0	0	19	15	0	1
218	11/10/2015	2015-11-10 14:15:00	2015-11-10 14:25:00	10	6	Rainy	Rivinus	out	Dr. Bob	Male	control	No	No	7	3	40	40	22	3	0	0	15	0	0	1
219	11/10/2015	2015-11-10 13:50:00	2015-11-10 14:00:00	10	6	Rainy	Rivinus	out	Tex	Male	Vectronic	Yes	No	7	3	40	40	37	0	0	0	0	3	0	1
220	11/9/2015	2015-11-09 13:48:00	2015-11-09 13:58:00	10	8	Overcast	Rivinus	out	Tex	Male	Vectronic	Yes	No	6	3	40	40	0	0	0	0	40	0	0	1
221	11/9/2015	2015-11-09 14:02:00	2015-11-09 14:12:00	10	8	Overcast	Rivinus	out	Lewis	Male	Vectronic	Yes	No	6	3	40	40	40	0	0	0	0	0	0	1
222	11/9/2015	2015-11-09 14:15:00	2015-11-09 14:25:00	10	8	Overcast	Rivinus	out	Dr. Bob	Male	control	No	No	6	3	40	40	11	7	0	0	22	0	0	1
223	11/16/2015	2015-11-16 09:20:00	2015-11-16 09:30:00	10	13	Sunny	Meade	out	Niamey	Female	ATS	Yes	No	14	3	48	48	23	15	0	0	0	9	0	1
224	11/16/2015	2015-11-16 09:20:00	2015-11-16 09:30:00	10	13	Sunny	Meade	out	Cat	Female	control	No	No	25	3	40	40	23	13	0	4	0	0	0	1
225	11/16/2015	2015-11-16 09:06:00	2015-11-16 09:16:00	10	12	Sunny	Meade	out	Jena	Female	Vectronic	Yes	No	25	3	40	40	23	4	0	0	13	0	0	1
226	11/16/2015	2015-11-16 09:06:00	2015-11-16 09:16:00	10	12	Sunny	Meade	out	Ruby	Female	ATS	Yes	No	25	3	40	40	13	17	0	0	10	0	0	1
227	11/16/2015	2015-11-16 09:20:00	2015-11-16 09:30:00	10	13	Sunny	Meade	out	Shadow	Female	ATS	Yes	No	25	3	40	40	4	23	0	4	9	0	0	1
228	11/16/2015	2015-11-16 09:20:00	2015-11-16 09:30:00	10	13	Sunny	Meade	out	Scout	Female	ATS	Yes	No	25	3	40	40	14	23	0	0	3	0	0	1
229	11/16/2015	2015-11-16 08:54:00	2015-11-16 09:04:00	10	12	Sunny	Meade	out	Loretta	Female	control	No	No	25	3	34	40	19	15	0	0	0	0	6	1
230	11/16/2015	2015-11-16 08:54:00	2015-11-16 09:04:00	10	12	Sunny	Meade	out	Violet	Female	Vectronic	Yes	No	25	3	40	40	28	4	0	0	8	0	0	1
231	11/16/2015	2015-11-16 09:06:00	2015-11-16 09:16:00	10	12	Sunny	Meade	out	Chari	Female	Vectronic	Yes	No	14	3	41	41	5	24	0	0	9	0	0	0.999999999
232	11/16/2015	2015-11-16 09:06:00	2015-11-16 09:16:00	10	12	Sunny	Meade	out	Bamako	Female	ATS	Yes	No	25	3	40	40	23	0	0	3	0	14	0	1
233	11/17/2015	2015-11-17 09:21:00	2015-11-17 09:31:00	10	11	Sunny	Meade	out	Loretta	Female	control	No	No	26	3	40	40	31	0	0	0	8	0	0	1
234	11/17/2015	2015-11-17 09:21:00	2015-11-17 09:31:00	10	11	Sunny	Meade	out	Niamey	Female	ATS	Yes	No	15	3	40	40	0	37	0	3	0	0	0	1
235	11/17/2015	2015-11-17 09:35:00	2015-11-17 09:45:00	10	11	Sunny	Meade	out	Ruby	Female	ATS	Yes	No	26	3	40	40	2	35	0	0	3	0	0	1
236	11/17/2015	2015-11-17 09:35:00	2015-11-17 09:45:00	10	11	Sunny	Meade	out	Cat	Female	control	No	No	26	3	40	40	0	40	0	0	0	0	0	1
237	11/17/2015	2015-11-17 10:00:00	2015-11-17 10:10:00	10	11	Sunny	Meade	out	Scout	Female	ATS	Yes	No	26	3	41	41	18	15	0	0	6	0	0	1
238	11/17/2015	2015-11-17 10:00:00	2015-11-17 10:10:00	10	11	Sunny	Meade	out	Bamako	Female	ATS	Yes	No	26	3	40	40	0	40	0	0	0	0	0	1
239	11/17/2015	2015-11-17 09:47:00	2015-11-17 09:57:00	10	11	Sunny	Meade	out	Jena	Female	Vectronic	Yes	No	26	3	40	40	19	13	0	0	8	0	0	1
240	11/17/2015	2015-11-17 09:47:00	2015-11-17 09:57:00	10	11	Sunny	Meade	out	Chari	Female	Vectronic	Yes	No	15	3	40	40	0	30	0	0	10	0	0	1
241	11/17/2015	2015-11-17 10:13:00	2015-11-17 10:23:00	10	11	Sunny	Meade	out	Violet	Female	Vectronic	Yes	No	26	3	40	40	4	30	0	0	6	0	0	1
242	11/17/2015	2015-11-17 10:13:00	2015-11-17 10:23:00	10	11	Sunny	Meade	out	Shadow	Female	ATS	Yes	No	26	3	40	40	14	25	0	0	1	0	0	1
243	11/17/2015	2015-11-17 13:30:00	2015-11-17 13:40:00	10	13	Sunny	Rivinus	out	Lewis	Male	Vectronic	Yes	No	14	3	40	40	25	3	0	3	9	0	0	1
244	11/17/2015	2015-11-17 13:42:00	2015-11-17 13:52:00	10	13	Sunny	Rivinus	out	Tex	Male	Vectronic	Yes	No	14	3	40	40	23	2	0	0	15	0	0	1
245	11/17/2015	2015-11-17 13:57:00	2015-11-17 14:07:00	10	13	Sunny	Rivinus	out	Dr. Bob	Male	control	No	No	14	3	40	40	0	32	0	0	8	0	0	1
