# Supplementary material for: Short-term effects of GPS collars on the activity, behavior, and adrenal response of scimitar-horned oryx (Oryx dammah)
Source: PLoS One. 2020 Feb 11;15(2):e0221843. doi: 10.1371/journal.pone.0221843 (PMC7012457; doi:10.1371/journal.pone.0221843)
Supplement: S1 Code — Script and data tutorial to investigate behavioral changes observed in scimitar-horned oryx (Oryx dammah) fit with GPS collars. Data fit in a Bayesian framework, estimating the probability of each behavioral activity and based on a multinomial likelihood. Each animal was used as their own control to assess how each behavior changed across time periods (Pre-treatment, Treatment, Post-treatment). (ZIP) [file pone.0221843.s001.zip › S1_Code/Output/jm2_Output_Summary.csv]

	mean	sd	2.5%	50%	97.5%	Rhat	n.eff	median	hdi_low	hdi_high
PROBS[1,1]	0.468113507344707	0.0501351119793423	0.345259767346912	0.473473157271742	0.550999899472692	1.01	350	0.473473157271742	0.35429147454196	0.555413205138066
PROBS[2,1]	0.4128297060457	0.0565177464003703	0.274518387509847	0.418439425841805	0.508337790084286	1.02	281	0.418439425841805	0.295279972569199	0.521764882399688
PROBS[3,1]	0.457625815403289	0.0559330911308555	0.321290763935115	0.464313708188721	0.549171356270956	1.01	280	0.464313708188721	0.340284692876919	0.560328977292829
PROBS[1,2]	0.216809018517165	0.085196303726843	0.0895645410694375	0.202009229949963	0.432806208750665	1.02	199	0.202009229949963	0.0653640008290678	0.38360979539371
PROBS[2,2]	0.266603657118276	0.0956305511291613	0.117417162339006	0.252140429593205	0.501278263321532	1.02	198	0.252140429593205	0.0903842733970204	0.45652751993152
PROBS[3,2]	0.2751441860567	0.0986047993419423	0.119123734769105	0.260316458686579	0.514106643085414	1.01	196	0.260316458686579	0.0996590346340977	0.477034804404451
PROBS[1,3]	0.0183268367770636	0.0249463735637998	0.00234795316616536	0.0129520502426995	0.0616183954034961	1.25	206	0.0129520502426995	0.000857708427325594	0.0443434231900284
PROBS[2,3]	0.0359253625579693	0.0424287392884513	0.00482736446019991	0.0262523740179456	0.118965229178803	1.22	188	0.0262523740179456	0.00195773056679277	0.0889912207016408
PROBS[3,3]	0.00144350666887098	0.00244980250149699	0.000162076551986598	0.000944154220641532	0.00500833324613264	1.26	235	0.000944154220641532	5.23163824921329e-05	0.00362588851479659
PROBS[1,4]	0.0515893517308224	0.00790195353706104	0.0364024338381806	0.0512907990985617	0.0681378460631237	1.01	2045	0.0512907990985617	0.0356238194262649	0.0671807787768648
PROBS[2,4]	0.0775082606103489	0.0131340973409379	0.0518954936079474	0.0772909188810128	0.103976891547827	1.02	1255	0.0772909188810128	0.0514114194185183	0.103370081358868
PROBS[3,4]	0.0276388956115375	0.00436337523234332	0.0192060030272333	0.0275097856209894	0.0368241389930696	1	1566	0.0275097856209894	0.0190235839928915	0.0365450119814873
PROBS[1,5]	0.141843650037613	0.032305606741151	0.0783893371767083	0.141483055670783	0.20700591428445	1.01	330	0.141483055670783	0.0740410261428925	0.201555544984581
PROBS[2,5]	0.166594943439808	0.0420058572606121	0.0844023524235957	0.166031448397211	0.25114198296458	1.01	270	0.166031448397211	0.0824965464521875	0.24844780688259
PROBS[3,5]	0.198551853814501	0.0460006701795603	0.106822373620832	0.198833621188454	0.289789907890205	1.01	267	0.198833621188454	0.102711739510826	0.284509023080849
PROBS[1,6]	0.103317635592629	0.0246238115892215	0.0560820140845093	0.102277947679249	0.157068763452403	1.01	428	0.102277947679249	0.0545903193856916	0.15445676068889
PROBS[2,6]	0.0405380702278983	0.0119506623787571	0.0192955049041907	0.0396090680011452	0.066787881246206	1.01	452	0.0396090680011452	0.0175225910706832	0.0640177824454287
PROBS[3,6]	0.0395957424451022	0.0106106920451709	0.0201969013676948	0.039011391293703	0.0630772876398191	1.01	368	0.039011391293703	0.0178198318405295	0.0601697977839091
