# Supplementary material for: Short-term effects of GPS collars on the activity, behavior, and adrenal response of scimitar-horned oryx (Oryx dammah)
Source: PLoS One. 2020 Feb 11;15(2):e0221843. doi: 10.1371/journal.pone.0221843 (PMC7012457; doi:10.1371/journal.pone.0221843)
Supplement: S2 Code — Script and data tutorial to investigate changes in fecal glucocorticoid metabolite levels in scimitar-horned oryx (Oryx dammah). Data fit in a Bayesian framework, testing various piecewise regression models to predict the response of animals fitted with GPS collars. Data split between treatment (collared) and control (non-collared) animals. (ZIP) [file pone.0221843.s002.zip]

Archive with 17 entries (15 files):
- S2_Code/Data/
- S2_Code/Data/long.stress.values2.csv
- S2_Code/FGM_Analysis_PiecewiseRegression.html
- S2_Code/FGM_Analysis_PiecewiseRegression.R
- S2_Code/Model1_Linear.R
- S2_Code/Model2_Stress.R
- S2_Code/Model3_HabituationResponse.R
- S2_Code/Model4_HandlingResponse.R
- S2_Code/Output/
- S2_Code/Output/Habituation.png
- S2_Code/Output/Handling.png
- S2_Code/Output/Model_Habituation.csv
- S2_Code/Output/Model_Handling.csv
- S2_Code/Output/Model_NoStress.csv
- S2_Code/Output/Model_Stress.csv
- S2_Code/Output/NoStress.png
- S2_Code/Output/Stress.png
