# Supplementary material for: Short-term effects of GPS collars on the activity, behavior, and adrenal response of scimitar-horned oryx (Oryx dammah)
Source: PLoS One. 2020 Feb 11;15(2):e0221843. doi: 10.1371/journal.pone.0221843 (PMC7012457; doi:10.1371/journal.pone.0221843)
Supplement: S2 Code — Script and data tutorial to investigate changes in fecal glucocorticoid metabolite levels in scimitar-horned oryx (Oryx dammah). Data fit in a Bayesian framework, testing various piecewise regression models to predict the response of animals fitted with GPS collars. Data split between treatment (collared) and control (non-collared) animals. (ZIP) [file pone.0221843.s002.zip › S2_Code/Data/long.stress.values2.csv]

RelDay	Phase	Animal	fGC	Group
-8	pre	Bamako	NA	NA
-7	pre	Bamako	NA	NA
-6	pre	Bamako	NA	NA
-5	pre	Bamako	NA	NA
-4	pre	Bamako	NA	NA
-3	pre	Bamako	NA	NA
-2	pre	Bamako	NA	NA
-1	pre	Bamako	NA	NA
0	post	Bamako	NA	NA
1	post	Bamako	NA	NA
2	post	Bamako	NA	NA
3	post	Bamako	NA	NA
4	post	Bamako	NA	NA
5	post	Bamako	NA	NA
6	post	Bamako	NA	NA
7	post	Bamako	NA	NA
8	post	Bamako	NA	NA
9	post	Bamako	NA	NA
10	post	Bamako	NA	NA
-8	pre	Cat	NA	control
-7	pre	Cat	NA	control
-6	pre	Cat	NA	control
-5	pre	Cat	NA	control
-4	pre	Cat	NA	control
-3	pre	Cat	NA	control
-2	pre	Cat	NA	control
-1	pre	Cat	NA	control
0	post	Cat	38.22	control
1	post	Cat	NA	control
2	post	Cat	NA	control
3	post	Cat	43.47	control
4	post	Cat	49.88	control
5	post	Cat	NA	control
6	post	Cat	32.34	control
7	post	Cat	NA	control
8	post	Cat	NA	control
9	post	Cat	NA	control
10	post	Cat	NA	control
-8	pre	Chari	NA	collar
-7	pre	Chari	NA	collar
-6	pre	Chari	NA	collar
-5	pre	Chari	NA	collar
-4	pre	Chari	NA	collar
-3	pre	Chari	NA	collar
-2	pre	Chari	NA	collar
-1	pre	Chari	NA	collar
0	post	Chari	NA	collar
1	post	Chari	NA	collar
2	post	Chari	NA	collar
3	post	Chari	48.69	collar
4	post	Chari	NA	collar
5	post	Chari	33.04	collar
6	post	Chari	NA	collar
7	post	Chari	34.85	collar
8	post	Chari	NA	collar
9	post	Chari	NA	collar
10	post	Chari	38.95	collar
-8	pre	DrBob	46.49	baseline
-7	pre	DrBob	NA	baseline
-6	pre	DrBob	61.21	baseline
-5	pre	DrBob	39.35	baseline
-4	pre	DrBob	29.4	baseline
-3	pre	DrBob	45.19	baseline
-2	pre	DrBob	68.96	baseline
-1	pre	DrBob	41.96	baseline
0	post	DrBob	NA	baseline
1	post	DrBob	43.53	baseline
2	post	DrBob	43.53	baseline
3	post	DrBob	44.65	baseline
4	post	DrBob	NA	baseline
5	post	DrBob	NA	baseline
6	post	DrBob	NA	baseline
7	post	DrBob	43.2	baseline
8	post	DrBob	53.22	baseline
9	post	DrBob	52.17	baseline
10	post	DrBob	36.6	baseline
-8	pre	Jena	NA	collar
-7	pre	Jena	NA	collar
-6	pre	Jena	NA	collar
-5	pre	Jena	NA	collar
-4	pre	Jena	39.64	collar
-3	pre	Jena	NA	collar
-2	pre	Jena	NA	collar
-1	pre	Jena	NA	collar
0	post	Jena	NA	collar
1	post	Jena	NA	collar
2	post	Jena	NA	collar
3	post	Jena	NA	collar
4	post	Jena	NA	collar
5	post	Jena	32.04	collar
6	post	Jena	NA	collar
7	post	Jena	NA	collar
8	post	Jena	NA	collar
9	post	Jena	NA	collar
10	post	Jena	NA	collar
-8	pre	Lewis	54.93	collar
-7	pre	Lewis	47.74	collar
-6	pre	Lewis	55.65	collar
-5	pre	Lewis	53.43	collar
-4	pre	Lewis	44.17	collar
-3	pre	Lewis	NA	collar
-2	pre	Lewis	43.24	collar
-1	pre	Lewis	57.49	collar
0	post	Lewis	57.76	collar
1	post	Lewis	NA	collar
2	post	Lewis	NA	collar
3	post	Lewis	68.01	collar
4	post	Lewis	NA	collar
5	post	Lewis	NA	collar
6	post	Lewis	50.6	collar
7	post	Lewis	47.81	collar
8	post	Lewis	49.18	collar
9	post	Lewis	51.12	collar
10	post	Lewis	48.33	collar
-8	pre	Loretta	41.05	control
-7	pre	Loretta	NA	control
-6	pre	Loretta	NA	control
-5	pre	Loretta	NA	control
-4	pre	Loretta	40.89	control
-3	pre	Loretta	NA	control
-2	pre	Loretta	NA	control
-1	pre	Loretta	NA	control
0	post	Loretta	NA	control
1	post	Loretta	NA	control
2	post	Loretta	NA	control
3	post	Loretta	NA	control
4	post	Loretta	NA	control
5	post	Loretta	NA	control
6	post	Loretta	NA	control
7	post	Loretta	27.58	control
8	post	Loretta	NA	control
9	post	Loretta	NA	control
10	post	Loretta	NA	control
-8	pre	Niamey	NA	collar
-7	pre	Niamey	NA	collar
-6	pre	Niamey	NA	collar
-5	pre	Niamey	NA	collar
-4	pre	Niamey	NA	collar
-3	pre	Niamey	NA	collar
-2	pre	Niamey	NA	collar
-1	pre	Niamey	NA	collar
0	post	Niamey	NA	collar
1	post	Niamey	NA	collar
2	post	Niamey	NA	collar
3	post	Niamey	NA	collar
4	post	Niamey	NA	collar
5	post	Niamey	43.65	collar
6	post	Niamey	38.56	collar
7	post	Niamey	NA	collar
8	post	Niamey	NA	collar
9	post	Niamey	NA	collar
10	post	Niamey	44.93	collar
-8	pre	Ruby	NA	collar
-7	pre	Ruby	NA	collar
-6	pre	Ruby	NA	collar
-5	pre	Ruby	NA	collar
-4	pre	Ruby	69.52	collar
-3	pre	Ruby	NA	collar
-2	pre	Ruby	NA	collar
-1	pre	Ruby	38.57	collar
0	post	Ruby	NA	collar
1	post	Ruby	NA	collar
2	post	Ruby	NA	collar
3	post	Ruby	NA	collar
4	post	Ruby	42.56	collar
5	post	Ruby	29.91	collar
6	post	Ruby	NA	collar
7	post	Ruby	NA	collar
8	post	Ruby	NA	collar
9	post	Ruby	36.11	collar
10	post	Ruby	34.25	collar
-8	pre	Scout	NA	collar
-7	pre	Scout	NA	collar
-6	pre	Scout	NA	collar
-5	pre	Scout	NA	collar
-4	pre	Scout	NA	collar
-3	pre	Scout	NA	collar
-2	pre	Scout	NA	collar
-1	pre	Scout	NA	collar
0	post	Scout	NA	collar
1	post	Scout	NA	collar
2	post	Scout	NA	collar
3	post	Scout	55.54	collar
4	post	Scout	NA	collar
5	post	Scout	NA	collar
6	post	Scout	NA	collar
7	post	Scout	NA	collar
8	post	Scout	NA	collar
9	post	Scout	NA	collar
10	post	Scout	38.32	collar
-8	pre	Shadow	NA	collar
-7	pre	Shadow	NA	collar
-6	pre	Shadow	NA	collar
-5	pre	Shadow	NA	collar
-4	pre	Shadow	48.64	collar
-3	pre	Shadow	NA	collar
-2	pre	Shadow	NA	collar
-1	pre	Shadow	51.12	collar
0	post	Shadow	46.49	collar
1	post	Shadow	NA	collar
2	post	Shadow	NA	collar
3	post	Shadow	49.36	collar
4	post	Shadow	NA	collar
5	post	Shadow	NA	collar
6	post	Shadow	NA	collar
7	post	Shadow	NA	collar
8	post	Shadow	NA	collar
9	post	Shadow	NA	collar
10	post	Shadow	54.92	collar
-8	pre	Tex	NA	collar
-7	pre	Tex	40.85	collar
-6	pre	Tex	51.36	collar
-5	pre	Tex	31.53	collar
-4	pre	Tex	35.35	collar
-3	pre	Tex	29.88	collar
-2	pre	Tex	35.66	collar
-1	pre	Tex	34.46	collar
0	post	Tex	47.18	collar
1	post	Tex	46.39	collar
2	post	Tex	46.39	collar
3	post	Tex	48.57	collar
4	post	Tex	NA	collar
5	post	Tex	NA	collar
6	post	Tex	NA	collar
7	post	Tex	30.66	collar
8	post	Tex	38.82	collar
9	post	Tex	37.79	collar
10	post	Tex	30.89	collar
-8	pre	Violet	NA	collar
-7	pre	Violet	36.19	collar
-6	pre	Violet	NA	collar
-5	pre	Violet	NA	collar
-4	pre	Violet	51.06	collar
-3	pre	Violet	NA	collar
-2	pre	Violet	NA	collar
-1	pre	Violet	NA	collar
0	post	Violet	44.33	collar
1	post	Violet	NA	collar
2	post	Violet	NA	collar
3	post	Violet	NA	collar
4	post	Violet	NA	collar
5	post	Violet	NA	collar
6	post	Violet	NA	collar
7	post	Violet	NA	collar
8	post	Violet	NA	collar
9	post	Violet	NA	collar
10	post	Violet	33.31	collar
