# Supplementary material for: Short-term effects of GPS collars on the activity, behavior, and adrenal response of scimitar-horned oryx (Oryx dammah)
Source: PLoS One. 2020 Feb 11;15(2):e0221843. doi: 10.1371/journal.pone.0221843 (PMC7012457; doi:10.1371/journal.pone.0221843)
Supplement: S2 Code — Script and data tutorial to investigate changes in fecal glucocorticoid metabolite levels in scimitar-horned oryx (Oryx dammah). Data fit in a Bayesian framework, testing various piecewise regression models to predict the response of animals fitted with GPS collars. Data split between treatment (collared) and control (non-collared) animals. (ZIP) [file pone.0221843.s002.zip › S2_Code/FGM_Analysis_PiecewiseRegression.R]

## ----setup, include=FALSE------------------------------------------------
knitr::opts_chunk$set(echo = TRUE)

## ----Load, eval = T, message = F-----------------------------------------
# Clear objects in memory
rm(list=ls())

# Load library
library(jagsUI)
library(ggplot2)
library(MCMCvis)
library(HDInterval)

## ----Read, eval = T------------------------------------------------------
# Import file (or use file.choose())
stress <- read.csv("./Data/long.stress.values2.csv", stringsAsFactors=FALSE)

# Exclude Bamako (no data) and get rid of the lines with NAs
stress <- subset(stress, Animal!="Bamako")
stress <- stress[!(is.na(stress$fGC)),]

# Look at data
head(stress)

## ----Subset, eval=T------------------------------------------------------

# Subset Groups
collar <- subset(stress, Group=="collar")
control <- subset(stress, Group=="control" | Group=="baseline")

# How many of each group
nrow(collar);nrow(control)

# Which animals are included in each group
unique(collar$Animal);length(unique(collar$Animal))
unique(control$Animal);length(unique(control$Animal))

## ----JAGS, eval = T, message = F-----------------------------------------
# Set-up burn-in/iterations for JAGS
n.iter <- 200000 # Number of iterations.  
n.burnin <- n.iter*0.20 # burn-in iterations (0.20 percent)
n.thin <- 100

## ----LinearTrend, eval=F-------------------------------------------------
## # Simple linear model with an intercept and no slope
## model {
## 
##     # Priors
##     b0 ~ dunif(0,100)
##     sd ~ dunif(0,25)
##     tau <- 1/pow(sd,2)
## 
##     # Likelihood
##     for (i in 1:nobs) {
##       y[i] ~ dnorm(b0, tau)
##     }
## }

## ----Model1Prep, eval=T--------------------------------------------------
# Create Data List
data <- list(
  nobs = nrow(collar), #Total number of observations
  y = collar$fGC #FGC measurements at each observation
)

# Define parameters
params <- c('b0','sd')

# Execute jags model
mod1 <- jags(data = data, inits = NULL, parameters.to.save = params, 
             model.file = "Model1_Linear.R", n.chains = 3, n.iter = n.iter, n.burnin = n.burnin, n.thin = n.thin, parallel=T)

print(mod1,3)

## ----Model1Summary, eval=T-----------------------------------------------
# Look at trace and density plots to assess model convergence
MCMCtrace(mod1, ind=TRUE, pdf=FALSE)

# Summarize results.  Include median
Post.Summary <- MCMCsummary(mod1, 
                            params = c('b0'),
                            Rhat = TRUE,
                            n.eff = TRUE,
                            func = function(x) c(median(x),hdi(x,credMass = 0.95)),
                            func_name = c('median','hdi_low','hdi_high'))

# View result summary
Post.Summary

# Export file
write.csv(Post.Summary, "./Output/Control/Model_NoStress.csv")

## ----Model1WAIC, eval=T--------------------------------------------------
y = collar$fGC
lik <- loglik <- matrix(NA, nrow = length(mod1$sims.list$b0), ncol = nrow(collar))

# Likelihood of observed fGC value given the b0 and standard deviation estimates
for (i in 1:nrow(collar)){
  lik[,i] <- dnorm(y[i], mean = mod1$sims.list$b0, sd=mod1$sims.list$sd)
  loglik[,i] <- log(lik[,i])
}

# Calculate WAIC
lppd <- sum(log(apply(lik,2,mean))) #Sum the log pointwise posterior predictive densities
pWAIC1 <- 2 * sum(log(apply(lik,2,mean)) - apply(loglik,2,mean)) #Not used
pWAIC2 <- sum(apply(loglik,2,var)) #Posterior variance of log pointwise predictive densities
elppd2 <- lppd-pWAIC2
(WAIC <- -2*elppd2) # Calculate and print model WAIC

## ----Model1Plot, eval=T--------------------------------------------------
# Setup x|y axes
Time <- -8:10
Vpred <- rep(mod1$mean$b0, length(Time))

lCI <- rep(quantile(mod1$sims.list$b0, probs=c(0.025)), length(Time))
UCI <- rep(quantile(mod1$sims.list$b0, probs=c(0.975)), length(Time))

# Plot using GGPlot
Output <- data.frame(x = Time,
                     y = Vpred,
                     lCI = lCI,
                     UCI = UCI)

#png("./Output/NoStress.png") # Activate if what to output to png
ggplot(collar) +
  geom_point(aes(x = RelDay, y= fGC)) +
  geom_line(data = Output, aes(x = x, y = y), size = 1) +
  geom_ribbon(data = Output, aes(x = x, ymin = lCI, ymax = UCI), alpha = 0.3) +   
  ylab("Fecal Glucocorticoids (ng/g)") + 
  xlab("Relative Days") + 
  ylim(20, 80) +
  theme_classic() + 
  theme(axis.title.y=element_text(family = "serif", size = 12),
        axis.title.x=element_text(family = "serif", size = 12),
        axis.text.y=element_text(family = "serif"),
        axis.text.x=element_text(family = "serif"),
        plot.title = element_text(hjust = -0.05, size = 12, family = "serif"))
#dev.off() # Activate if what to output to png

## ----Stress, eval = F----------------------------------------------------
## model {
## 
##     # Priors
##     b0 ~ dunif(0,100)
##     b1 ~ dunif(-50,50) # Conceivable that stress went down (naive prediction)
##     sd ~ dunif(0,25)
##     tau <- 1/pow(sd,2)
##     k <- 1
## 
##     # Likelihood
##     for (i in 1:nobs) {
##       y[i] ~ dnorm(lp[i], tau)
##       lp[i] <- b0 + b1 * step(time[i] - k) # is the time before or after the breakpoint.  If after (t >= k), apply the change in intercept
##     }
## }

## ----Model2Prep, eval=T--------------------------------------------------
# Create Data List
data <- list(
  nobs = nrow(collar),
  y = collar$fGC,
  time = collar$RelDay
)

# Define parameters
params <- c('b0','b1','sd','lp')

# Execute jags model
mod2 <- jags(data = data, inits = NULL, parameters.to.save = params, codaOnly = 'lp', model.file = "Model2_Stress.R", n.chains = 3, n.iter = n.iter, n.burnin = n.burnin, n.thin = n.thin, parallel=T)

print(mod2,3)

## ----Model2Summary, eval=T-----------------------------------------------
# Look at trace and density plots to assess model convergence
MCMCtrace(mod2, params = c('b0', 'b1'), ind=TRUE, pdf=FALSE)

# Summarize results.  Include median
Post.Summary <- MCMCsummary(mod2, 
                            params = c('b0', 'b1'),
                            Rhat = TRUE,
                            n.eff = TRUE,
                            func = function(x) c(median(x),hdi(x,credMass = 0.95)),
                            func_name = c('median','hdi_low','hdi_high'))

# View result summary
Post.Summary

# Export file
write.csv(Post.Summary, "./Output/Control/Model_Stress.csv")

# Calculate WAIC as in previous models

## ----Model2Plot, eval=T--------------------------------------------------
# Setup x|y axes
Time <- seq(-8,10, by=0.01)
BPInd <- (Time >= 1)

Vpred <- mod2$mean$b0 + mod2$mean$b1*BPInd

# Create null objects to hold results
lCI <- UCI <- numeric()

for (i in 1:length(Time)){
  lCI[i] <- quantile(mod2$sims.list$b0 + mod2$sims.list$b1 * BPInd[i], probs=c(0.025))
  UCI[i] <- quantile(mod2$sims.list$b0 + mod2$sims.list$b1 * BPInd[i], probs=c(0.975))
}

# Create dataframe to plot in GGPlot
# Credible Intervals
Output.CI <- data.frame(x = Time,
                        lCI = lCI,
                        UCI = UCI)
# Pre-Treatment
Time1 <- Time[Time <1]
Vpred1 <- Vpred[Time <1]

Output.1 <- data.frame(x = Time1,
                       y = Vpred1)

# Post-Treatment
Time2 <- Time[Time>=1]
Vpred2 <- Vpred[Time>=1]

Output.2 <- data.frame(x = Time2,
                       y = Vpred2)

#png("./Output/Stress.png")
ggplot(collar) +
  geom_point(aes(x = RelDay, y= fGC)) +
  geom_line(data = Output.1, aes(x = x, y = y), size = 1) +
  geom_line(data = Output.2, aes(x = x, y = y), size = 1) +
  geom_ribbon(data = Output.CI, aes(x = x, ymin = lCI, ymax = UCI), alpha = 0.3) +   
  geom_vline(xintercept=1, colour = "gray", linetype = 3) + 
  ylab("Fecal Glucocorticoids (ng/g)") + 
  xlab("Relative Days") + 
  ylim(20, 80) +
  theme_classic() + 
  theme(axis.title.y=element_text(family = "serif", size = 12),
        axis.title.x=element_text(family = "serif", size = 12),
        axis.text.y=element_text(family = "serif"),
        axis.text.x=element_text(family = "serif"),
        plot.title = element_text(hjust = -0.05, size = 12, family = "serif"))
#dev.off()

## ----Habituation, eval = F-----------------------------------------------
## model {
## 
##     # Priors
##     b0 ~ dunif(0,100)
##     b1 ~ dunif(-50,50) # Conceivable that stress went down (naive prediction)
##     b2 ~ dunif(-10,10)
##     k1 <- 1 # Hard-coding based on biology
##     sd ~ dunif(0,25)
##     tau <- 1/pow(sd,2)
## 
##     # Likelihood
##     for (i in 1:nobs) {
##       y[i] ~ dnorm(lp[i], tau)
##       lp[i] <- b0 + b1 * step(time[i] - k1) + b2*(time[i] - k1)*step(time[i] - k1) # is the time before or after the breakpoint.  If after (t >=k), apply the change in intercept
##       }
## }

## ----Model3Prep, eval=T--------------------------------------------------
# Create Data List
data <- list(
  nobs = nrow(collar),
  y = collar$fGC,
  time = collar$RelDay
)

# Define parameters
params <- c('b0','b1','b2','sd','lp')

# Execute jags model
mod4 <- jags(data = data, inits = NULL, parameters.to.save = params, codaOnly = 'lp', 
             model.file = "Model3_HabituationResponse.R", n.chains = 3, n.iter = n.iter, n.burnin = n.burnin, n.thin = n.thin, parallel=T)

print(mod4,3)

## ----Model3Summary, eval=T-----------------------------------------------
# Look at trace and density plots to assess model convergence
MCMCtrace(mod4, params = c('b0', 'b1', 'b2'), ind=TRUE, pdf=FALSE)

# Summarize results.  Include median
Post.Summary <- MCMCsummary(mod4, 
                            params = c('b0', 'b1', 'b2'),
                            Rhat = TRUE,
                            n.eff = TRUE,
                            func = function(x) c(median(x),hdi(x,credMass = 0.95)),
                            func_name = c('median','hdi_low','hdi_high'))

# View result summary
Post.Summary

# Export file
write.csv(Post.Summary, "./Output/Model_Habituation.csv")

# Calculate WAIC as in previous models

## ----Model3Plot, eval=T--------------------------------------------------
Time <- seq(-8,10, by=0.1)
BPInd <- (Time >= 1)

Vpred <- mod4$mean$b0 + mod4$mean$b1 * BPInd + mod4$mean$b2 * BPInd * (Time - 1)

lCI <- UCI <- numeric()

for (i in 1:length(Time)){
  lCI[i] <- quantile(mod4$sims.list$b0 + mod4$sims.list$b1 * BPInd[i] + mod4$sims.list$b2 * BPInd[i] * (Time[i] - 1), probs=c(0.025))
  UCI[i] <- quantile(mod4$sims.list$b0 + mod4$sims.list$b1 * BPInd[i] + mod4$sims.list$b2 * BPInd[i] * (Time[i] - 1), probs=c(0.975))
}

Output.CI <- data.frame(x = Time,
                        lCI = lCI,
                        UCI = UCI)
# Pre-treatment
Time1 <- Time[Time < 1]
Vpred1 <- Vpred[Time < 1]

Output.1 <- data.frame(x = Time1,
                       y = Vpred1)

# Post-treatment
Time2 <- Time[Time >= 1]
Vpred2 <- Vpred[Time >= 1]

Output.2 <- data.frame(x = Time2,
                       y = Vpred2)

#png(paste0("./Output/Habituation.png")
ggplot(collar) +
  geom_point(aes(x = RelDay, y= fGC)) +
  geom_line(data = Output.1, aes(x = x, y = y), size = 1) +
  geom_line(data = Output.2, aes(x = x, y = y), size = 1) +
  geom_ribbon(data = Output.CI, aes(x = x, ymin = lCI, ymax = UCI), alpha = 0.3) +
  geom_vline(xintercept=1, colour = "gray", linetype = 3) + 
  ylab("Fecal Glucocorticoids (ng/g)") + 
  xlab("Relative Days") + 
  ylim(20, 80) +
  theme_classic() + 
  theme(axis.title.y=element_text(family = "serif", size = 12),
        axis.title.x=element_text(family = "serif", size = 12),
        axis.text.y=element_text(family = "serif"),
        axis.text.x=element_text(family = "serif"),
        plot.title = element_text(hjust = -0.05, size = 12, family = "serif"))

#dev.off()

## ----Handling, eval = F--------------------------------------------------
## model {
## 
##     # Priors
##     b0 ~ dunif(0,100)
##     b1 ~ dunif(-50,50) # Conceivable that stress went down (naive prediction)
##     sd ~ dunif(0,25)
##     tau <- 1/pow(sd,2)
##     k1 <- 1
##     k2 ~ dunif(1.001,9.999) # Return to normal needs to be between days 2 and 10 (can't be within first day
## 
##     # Likelihood
##     for (i in 1:nobs) {
##       y[i] ~ dnorm(lp[i], tau)
##       lp[i] <- b0 + b1 * step(time[i] - k1) * (1 - step(time[i] - k2))
##       }
## }

## ----Model4Prep, eval=T--------------------------------------------------
# Create Data List
data <- list(
  nobs = nrow(collar),
  y = collar$fGC,
  time = collar$RelDay
)

# Define parameters
params <- c('b0','b1','k2','sd','lp')

# Execute jags model
mod3 <- jags(data = data, inits = NULL, parameters.to.save = params, codaOnly = 'lp', model.file = "Model4_HandlingResponse.R", n.chains = 3, n.iter = n.iter, n.burnin = n.burnin, n.thin = n.thin, parallel=T)

print(mod3,3)

## ----Model4Summary, eval=T-----------------------------------------------
# Look at trace and density plots to assess model convergence
MCMCtrace(mod3, params = c('b0', 'b1', 'k2'), ind=TRUE, pdf=FALSE)

# Summarize results.  Include median
Post.Summary <- MCMCsummary(mod3, 
                            params = c('b0', 'b1', 'k2'),
                            Rhat = TRUE,
                            n.eff = TRUE,
                            func = function(x) c(median(x),hdi(x,credMass = 0.95)),
                            func_name = c('median','hdi_low','hdi_high'))

# View result summary
Post.Summary

# Export file
write.csv(Post.Summary, "./Output/Model_Handling.csv")

# Calculate WAIC as in previous models

## ----Model4Plot, eval=T--------------------------------------------------
Time <- seq(-8,10, by=0.1)
BPInd <- (Time >= 1)
BPInd2 <- (Time < (ceiling(mod3$mean$k2)))

Vpred <- mod3$mean$b0 + mod3$mean$b1*BPInd * BPInd2

lCI <- UCI <- numeric()

for (i in 1:length(Time)){
  lCI[i] <- quantile(mod3$sims.list$b0 + mod3$sims.list$b1 * BPInd[i] * (Time[i] < ceiling(mod3$sims.list$k2)), probs=c(0.025))
  UCI[i] <- quantile(mod3$sims.list$b0 + mod3$sims.list$b1 * BPInd[i] * (Time[i] < ceiling(mod3$sims.list$k2)), probs=c(0.975))
}

# Create dataframe to plot in GGPlot
Output.CI <- data.frame(x = Time,
                        lCI = lCI,
                        UCI = UCI)

# Pre-Treatment
Time1 <- Time[Time <1]
Vpred1 <- Vpred[Time <1]

Output.1 <- data.frame(x = Time1,
                       y = Vpred1)

# Treatment
Time2 <- Time[Time >=1 & Time < ceiling(mod3$mean$k2)]
Vpred2 <- Vpred[Time >=1 & Time < ceiling(mod3$mean$k2)]

Output.2 <- data.frame(x = Time2,
                       y = Vpred2)

# Post-Treatment
Time3 <- Time[Time >= ceiling(mod3$mean$k2)]
Vpred3 <- Vpred[Time >= ceiling(mod3$mean$k2)]

Output.3 <- data.frame(x = Time3,
                       y = Vpred3)

#png("./Output/Handling.png")
ggplot(collar) +
  geom_point(aes(x = RelDay, y= fGC)) +
  geom_line(data = Output.1, aes(x = x, y = y), size = 1) +
  geom_line(data = Output.2, aes(x = x, y = y), size = 1) +
  geom_line(data = Output.3, aes(x = x, y = y), size = 1) +
  geom_ribbon(data = Output.CI, aes(x = x, ymin = lCI, ymax = UCI), alpha = 0.3) + 
  geom_vline(xintercept=1, colour = "gray", linetype = 3) + 
  ylab("Fecal Glucocorticoids (ng/g)") + 
  xlab("Relative Days") + 
  ylim(20, 80) +
  theme_classic() + 
  theme(axis.title.y=element_text(family = "serif", size = 12),
        axis.title.x=element_text(family = "serif", size = 12),
        axis.text.y=element_text(family = "serif"),
        axis.text.x=element_text(family = "serif"),
        plot.title = element_text(hjust = -0.05, size = 12, family = "serif"))

#dev.off()

## ----LOO, eval=T, results="hide"-----------------------------------------
# Create a matrix to hold residual error after each step
errors <- matrix(nrow=dim(collar)[1], ncol = 1)
# This could be updated (ncol = 4) to include errors calculated for the other models
# The errors could then be iteratively saved in the matrix

# Loop through every row in the dataset
for (sample in 1:nrow(collar)){
    print(paste0("Sample ",sample," of ",nrow(collar)))
  
    # Separate the test and training dataset during each step
    test <- collar[sample,]  
    train <- collar[-sample,]

    # Create Data List
    data <- list(
      nobs = nrow(train),
      y = train$fGC
    )
    
    # Define parameters
    params <- c('b0','sd')
    
    # Execute jags model
    mod1 <- jags(data = data, inits = NULL, parameters.to.save = params, 
                 model.file = "Model1_Linear.R", n.chains = 3, n.iter = n.iter, n.burnin = n.burnin, n.thin = n.thin, parallel=T)
    
    # Print model summary
    #print(mod1,3)
    
    # Calculate residual error
    # Subtract the fGC level in the test dataset (the withheld data) with the model prediction
    # Save the errors to the errors matrix
    errors[sample,1] <- test$fGC - mod1$mean$b0
    
    # Calculating the residual error is the only difficult part of the code
    # It entails understanding the model statement and appropriately coding it.
    # For our models, after they were executed in turn, would be coded:
    # Model 2:
        #errors[sample,2] <- test$fGC - (mod2$mean$b0 + mod2$mean$b1 * (test$RelDay >= 1))
    # Model 3:
        #errors[sample,3] <- test$fGC - (mod3$mean$b0 + mod3$mean$b1 * ((test$RelDay >= 1) & (test$RelDay < mod3$mean$k2)))
    # Model 4:
        #errors[sample,4] <- test$fGC - (mod4$mean$b0 + mod4$mean$b1 * (test$RelDay >= 1) + mod4$mean$b2 * (test$RelDay - 1) * (test$RelDay >= 1))
}

## ----DisplayResults, eval=T----------------------------------------------
# Summarize and Display errors to provide an evaluation of model fit
# This value then can be compared to the SSE from the other models
(SSE <- colSums(errors^2))
