# Supplementary material for: Short-term effects of GPS collars on the activity, behavior, and adrenal response of scimitar-horned oryx (Oryx dammah)
Source: PLoS One. 2020 Feb 11;15(2):e0221843. doi: 10.1371/journal.pone.0221843 (PMC7012457; doi:10.1371/journal.pone.0221843)
Supplement: S2 Code — Script and data tutorial to investigate changes in fecal glucocorticoid metabolite levels in scimitar-horned oryx (Oryx dammah). Data fit in a Bayesian framework, testing various piecewise regression models to predict the response of animals fitted with GPS collars. Data split between treatment (collared) and control (non-collared) animals. (ZIP) [file pone.0221843.s002.zip › S2_Code/Model1_Linear.R]

model {
    
    # Priors
    b0 ~ dunif(0,100)
    sd ~ dunif(0,25)
    tau <- 1/pow(sd,2)
    
    # Likelihood
    for (i in 1:nobs) {
      y[i] ~ dnorm(b0, tau)
    }
}
