# Supplementary material for: Short-term effects of GPS collars on the activity, behavior, and adrenal response of scimitar-horned oryx (Oryx dammah)
Source: PLoS One. 2020 Feb 11;15(2):e0221843. doi: 10.1371/journal.pone.0221843 (PMC7012457; doi:10.1371/journal.pone.0221843)
Supplement: S2 Code — Script and data tutorial to investigate changes in fecal glucocorticoid metabolite levels in scimitar-horned oryx (Oryx dammah). Data fit in a Bayesian framework, testing various piecewise regression models to predict the response of animals fitted with GPS collars. Data split between treatment (collared) and control (non-collared) animals. (ZIP) [file pone.0221843.s002.zip › S2_Code/Model3_HabituationResponse.R]

model {
    
    # Priors
    b0 ~ dunif(0,100)
    b1 ~ dunif(-50,50) # Conceivable that stress went down (naive prediction)
    b2 ~ dunif(-10,10)
    k1 <- 1 # Hard-coding based on biology
    sd ~ dunif(0,25)
    tau <- 1/pow(sd,2)

    # Likelihood
    for (i in 1:nobs) {
      y[i] ~ dnorm(lp[i], tau)
      lp[i] <- b0 + b1 * step(time[i] - k1) + b2*(time[i] - k1)*step(time[i] - k1) # How many days past the breakpoint (Days past breakpoint, not days past the collaring event)
      }
}
