# Supplementary material for: Short-term effects of GPS collars on the activity, behavior, and adrenal response of scimitar-horned oryx (Oryx dammah)
Source: PLoS One. 2020 Feb 11;15(2):e0221843. doi: 10.1371/journal.pone.0221843 (PMC7012457; doi:10.1371/journal.pone.0221843)
Supplement: S2 Code — Script and data tutorial to investigate changes in fecal glucocorticoid metabolite levels in scimitar-horned oryx (Oryx dammah). Data fit in a Bayesian framework, testing various piecewise regression models to predict the response of animals fitted with GPS collars. Data split between treatment (collared) and control (non-collared) animals. (ZIP) [file pone.0221843.s002.zip › S2_Code/Output/Model_Habituation.csv]

	mean	sd	2.5%	50%	97.5%	Rhat	n.eff	median	hdi_low	hdi_high
b0	45.8655341927962	1.84267333809214	42.2691246538895	45.865217029098	49.6081738572627	1	4800	45.865217029098	41.8601057502157	49.1758341064985
b1	2.82394615121689	4.13961601617666	-5.33842475538913	2.71716040427973	10.9946702390322	1	4800	2.71716040427973	-5.22017800291393	11.0724593832827
b2	-1.05844070304156	0.588250635567876	-2.1869466663576	-1.05544619454581	0.117591276650575	1	5407	-1.05544619454581	-2.21392292219886	0.0792926732735061
