# Supplementary material for: Short-term effects of GPS collars on the activity, behavior, and adrenal response of scimitar-horned oryx (Oryx dammah)
Source: PLoS One. 2020 Feb 11;15(2):e0221843. doi: 10.1371/journal.pone.0221843 (PMC7012457; doi:10.1371/journal.pone.0221843)
Supplement: S2 Code — Script and data tutorial to investigate changes in fecal glucocorticoid metabolite levels in scimitar-horned oryx (Oryx dammah). Data fit in a Bayesian framework, testing various piecewise regression models to predict the response of animals fitted with GPS collars. Data split between treatment (collared) and control (non-collared) animals. (ZIP) [file pone.0221843.s002.zip › S2_Code/Output/Model_Handling.csv]

	mean	sd	2.5%	50%	97.5%	Rhat	n.eff	median	hdi_low	hdi_high
b0	43.3229661416226	1.43284984946517	40.6241914376233	43.2635669732105	46.3048435323983	1	4800	43.2635669732105	40.7420814104547	46.3972896341786
b1	6.6464091551857	5.7047421025884	-6.26139549885577	7.33887856777279	16.0866931994845	1	5210	7.33887856777279	-5.05281239618193	16.8752465284419
k2	3.99347087990513	1.54367408252859	1.38434103586865	3.74297854629469	8.85305931431968	1	5128	3.74297854629469	1.0012047637555	7.67633651764668
