# Supplementary material for: Short-term effects of GPS collars on the activity, behavior, and adrenal response of scimitar-horned oryx (Oryx dammah)
Source: PLoS One. 2020 Feb 11;15(2):e0221843. doi: 10.1371/journal.pone.0221843 (PMC7012457; doi:10.1371/journal.pone.0221843)
Supplement: S2 Code — Script and data tutorial to investigate changes in fecal glucocorticoid metabolite levels in scimitar-horned oryx (Oryx dammah). Data fit in a Bayesian framework, testing various piecewise regression models to predict the response of animals fitted with GPS collars. Data split between treatment (collared) and control (non-collared) animals. (ZIP) [file pone.0221843.s002.zip › S2_Code/Output/Model_NoStress.csv]

	mean	sd	2.5%	50%	97.5%	Rhat	n.eff	median	hdi_low	hdi_high
b0	44.1963875054754	1.29418123466814	41.6730458808093	44.201483792213	46.7274098794797	1	4396	44.201483792213	41.5004335942545	46.5501803568152
