# Supplementary material for: Short-term effects of GPS collars on the activity, behavior, and adrenal response of scimitar-horned oryx (Oryx dammah)
Source: PLoS One. 2020 Feb 11;15(2):e0221843. doi: 10.1371/journal.pone.0221843 (PMC7012457; doi:10.1371/journal.pone.0221843)
Supplement: S2 Code — Script and data tutorial to investigate changes in fecal glucocorticoid metabolite levels in scimitar-horned oryx (Oryx dammah). Data fit in a Bayesian framework, testing various piecewise regression models to predict the response of animals fitted with GPS collars. Data split between treatment (collared) and control (non-collared) animals. (ZIP) [file pone.0221843.s002.zip › S2_Code/Output/Model_Stress.csv]

	mean	sd	2.5%	50%	97.5%	Rhat	n.eff	median	hdi_low	hdi_high
b0	45.8669330506829	1.90962401109359	42.0839474243448	45.8622907514593	49.586017226498	1	4959	45.8622907514593	42.0174139127275	49.4925327193061
b1	-3.12142431892523	2.60781077825971	-8.19593798818461	-3.13647553364704	2.00641688131606	1	4669	-3.13647553364704	-8.18868721086787	2.01703785026835
