# Supplementary material for: Short-term effects of GPS collars on the activity, behavior, and adrenal response of scimitar-horned oryx (Oryx dammah)
Source: PLoS One. 2020 Feb 11;15(2):e0221843. doi: 10.1371/journal.pone.0221843 (PMC7012457; doi:10.1371/journal.pone.0221843)
Supplement: S3 Code — Script and data tutorial to quantify the short-term decline in headshaking that occurred after scimitar-horned oryx (Oryx dammah) were fitted with GPS collars. Headshaking, captured in data collected from tri-axial accelerometers, was classified by random forest models with a high degree of accuracy and precision. Data were then aggregated to an hourly time window. Competing time-series models were then used to calculate the amount of headshaking that occurred over time. (ZIP) [file pone.0221843.s003.zip]

Archive with 11 entries (9 files):
- S3_Code/1_NegExp_Binom.R
- S3_Code/2_NegExp_Hour_Binomial.R
- S3_Code/3_NegExp_Harmonic_Binomial.R
- S3_Code/AccelerometerAnalysis_NegativeExponentialDecay.html
- S3_Code/AccelerometerAnalysis_NegativeExponentialDecay.R
- S3_Code/Data/
- S3_Code/Data/Activity_AllAnimals2.csv
- S3_Code/Output/
- S3_Code/Output/Model1_Summary_Chari.csv
- S3_Code/Output/Model2_Hour_Summary_Chari.csv
- S3_Code/Output/Model3_Halflife_Summary_Chari.csv
