# Supplementary material for: Short-term effects of GPS collars on the activity, behavior, and adrenal response of scimitar-horned oryx (Oryx dammah)
Source: PLoS One. 2020 Feb 11;15(2):e0221843. doi: 10.1371/journal.pone.0221843 (PMC7012457; doi:10.1371/journal.pone.0221843)
Supplement: S3 Code — Script and data tutorial to quantify the short-term decline in headshaking that occurred after scimitar-horned oryx (Oryx dammah) were fitted with GPS collars. Headshaking, captured in data collected from tri-axial accelerometers, was classified by random forest models with a high degree of accuracy and precision. Data were then aggregated to an hourly time window. Competing time-series models were then used to calculate the amount of headshaking that occurred over time. (ZIP) [file pone.0221843.s003.zip › S3_Code/1_NegExp_Binom.R]

model{
  
  # Priors
  a ~ dunif(0,5) # could be -5,5, check with plogis(-5) to make sure covering proper range
  b ~ dunif(-1,1)
  c ~ dunif(-10,10)
  
  for (i in 1:nobs){
    y[i] ~ dbinom(p[i],K[i])
    logit(p[i]) <- a * exp(-b*time[i]) + c
    }
  
  # Derived Quantities
  halflife <- log(2/b)
}
