# Supplementary material for: Short-term effects of GPS collars on the activity, behavior, and adrenal response of scimitar-horned oryx (Oryx dammah)
Source: PLoS One. 2020 Feb 11;15(2):e0221843. doi: 10.1371/journal.pone.0221843 (PMC7012457; doi:10.1371/journal.pone.0221843)
Supplement: S3 Code — Script and data tutorial to quantify the short-term decline in headshaking that occurred after scimitar-horned oryx (Oryx dammah) were fitted with GPS collars. Headshaking, captured in data collected from tri-axial accelerometers, was classified by random forest models with a high degree of accuracy and precision. Data were then aggregated to an hourly time window. Competing time-series models were then used to calculate the amount of headshaking that occurred over time. (ZIP) [file pone.0221843.s003.zip › S3_Code/2_NegExp_Hour_Binomial.R]

model{
    
  # Priors
  a ~ dunif(0,5)
  b ~ dunif(-1,1)
  c ~ dunif(-10,10)
  d ~ dunif(0,5)
    
    for (i in 1:nobs){
      y[i] ~ dbinom(p[i],K[i])
      
      # Determine if Day or Night using step function
      p[i] <- p_Night[i] * (1-step(hour[i]-8)*step(16-hour[i])) + pow((p_Night[i] * step(hour[i]-8)*step(16-hour[i])), d)
      logit(p_Night[i]) <- (a * exp(-b*time[i]) + c) 
      }   
    
    # Derived Quantities
    halflife <- log(2/b)
}
