# Supplementary material for: Short-term effects of GPS collars on the activity, behavior, and adrenal response of scimitar-horned oryx (Oryx dammah)
Source: PLoS One. 2020 Feb 11;15(2):e0221843. doi: 10.1371/journal.pone.0221843 (PMC7012457; doi:10.1371/journal.pone.0221843)
Supplement: S3 Code — Script and data tutorial to quantify the short-term decline in headshaking that occurred after scimitar-horned oryx (Oryx dammah) were fitted with GPS collars. Headshaking, captured in data collected from tri-axial accelerometers, was classified by random forest models with a high degree of accuracy and precision. Data were then aggregated to an hourly time window. Competing time-series models were then used to calculate the amount of headshaking that occurred over time. (ZIP) [file pone.0221843.s003.zip › S3_Code/3_NegExp_Harmonic_Binomial.R]

model{
  
  # Priors
  b ~ dunif(-1,1)        # Exponential Decay Rate
  pi <- 3.14159265359    # Define pi
  omega <- 1/24          # Number of cycles/unit time
  mu[1] ~ dunif(-10,10)  # Baseline for Group 1 (the sequence with less headshaking)
  diff ~ dunif(-5,5)      # Specifying prior on the difference between group one and two (always positive)
  mu[2] <- mu[1] + diff  # Mean headshaking (on logit-scale) for group two is mean of group 1 plus 'diff'

  for (k in 1:2){  # Loop over groups (stressed/non-)
    U1[k] ~ dunif(-5,5)   # Harmonic coefficient - cos term
    U2[k] ~ dunif(-5,5)   # Harmonic coefficient - sin term
  }
  
  for (i in 1:nobs){
    y[i] ~ dbinom(p[i], K[i])
    logit(p[i]) <- w1[i]*(mu[1]+U1[1]*cos(2*pi*time[i]*omega) + U2[1]*sin(2*pi*time[i]*omega)) +
      (1-w1[i])*(mu[2]+U1[2]*cos(2*pi*time[i]*omega) + U2[2]*sin(2*pi*time[i]*omega))
    w1[i] <- exp(-b*time[i])
  } # i

  # Derived Quantities
  halflife <- log(2/b)

}
