# Supplementary material for: Short-term effects of GPS collars on the activity, behavior, and adrenal response of scimitar-horned oryx (Oryx dammah)
Source: PLoS One. 2020 Feb 11;15(2):e0221843. doi: 10.1371/journal.pone.0221843 (PMC7012457; doi:10.1371/journal.pone.0221843)
Supplement: S3 Code — Script and data tutorial to quantify the short-term decline in headshaking that occurred after scimitar-horned oryx (Oryx dammah) were fitted with GPS collars. Headshaking, captured in data collected from tri-axial accelerometers, was classified by random forest models with a high degree of accuracy and precision. Data were then aggregated to an hourly time window. Competing time-series models were then used to calculate the amount of headshaking that occurred over time. (ZIP) [file pone.0221843.s003.zip › S3_Code/AccelerometerAnalysis_NegativeExponentialDecay.R]

## ----setup, include=FALSE------------------------------------------------
knitr::opts_chunk$set(echo = TRUE)

## ----Load, eval = T, message = F-----------------------------------------
# Clear objects in memory
rm(list=ls())

# Load library
library(jagsUI)
library(ggplot2)
library(MCMCvis)
library(HDInterval)
library(scales)

## ----Read, eval=T--------------------------------------------------------
# Read the dataset
dat_all <- read.csv("./Data/Activity_AllAnimals2.csv")

# Calculate total number of binomial trials for each observation
dat_all$K <- rowSums(dat_all[4:7])

# Make first hour equal to time 0, not 1
dat_all$X <- dat_all$X - 1

# Look at data
head(dat_all)

## ----JAGS, eval = T, message = F-----------------------------------------
# Set-up burn-in/iterations for JAGS}
n.iter <- 200000
n.burnin <- n.iter*0.20
n.thin <- 100

## ----Subset, eval=T------------------------------------------------------
# Extract unique animal names
# This will be used to 'loop' the analysis over every animal in the dataframe
animals <- unique(dat_all$Animal)

# The four animals included in analysis are appended sequentially in the dataframe
# Since animals were handled on multiple occassions, we truncate each animals' results to remove subsequent handling events
# This is unique to this dataset
NextHandle <- c(37,227,225,231)

# Create an output directory
Output.dir <- "./Output/"

if (!dir.exists(Output.dir)){
  dir.create(Output.dir)
} else {
  print("Directory already exists!")
}

# Legend Labels
# Simply items used for graphing at the end of the code
Llabel1 <- c(0.04,0.07,0.04,0.07)
Llabel2 <- c(10,125,150,125)

# Determine the animal to analyze
# Here, we analyze animal No. 1 in our data list
# However, this could be placed a loop so that models for each animal are fit

# Specify individual
id <- 1
# Or activate the loop
#for (id in 1:4){
  # Print the name of the animal included
  print(paste0("Starting Animal: ",animals[id]))
  
  # Subset dataset
  dat <- subset(dat_all, Animal==animals[id])
  # Further subset dataset to remove the records before the secondary handling event. 
  # Use 'NextHandle' object created above
  dat <- subset(dat, X<=NextHandle[id])

## ----NegExp, eval=F------------------------------------------------------
## model{
## 
##   # Priors
##   a ~ dunif(0,5) # could be -5,5, check with plogis(-5) to make sure covering proper range
##   b ~ dunif(-1,1)
##   c ~ dunif(-10,10)
## 
##   for (i in 1:nobs){
##     y[i] ~ dbinom(p[i],K[i])
##     logit(p[i]) <- a * exp(-b*time[i]) + c
##     }
## 
##   # Derived Quantities
##   halflife <- log(2/b)
## }

## ----Model1Prep, eval=T, warning=F---------------------------------------
# Create Data List
data <- list(
  nobs = nrow(dat), #Total number of hourly measurements analyzed
  y = dat$HDSHK, #Counts of head-shaking events (hourly)
  time = dat$X, #Hours since collaring
  K = dat$K #Total number of accelerometer measurements each hour
)

# Create initial/starting values
inits <- function(){
  list(
    a = 2,
    b = 0.01,
    c = -3
  )
}

# Define parameters
params <- c('a','b','c','halflife','p')

# Execute jags model
mod1 <- jags(data = data, inits = inits, parameters.to.save = params, codaOnly = c("p"), 
             model.file = "1_NegExp_Binom.R", n.chains = 3, n.iter = n.iter, n.burnin = n.burnin, n.thin = n.thin, parallel=T)

print(mod1,3)

## ----Model1Summary, eval=T-----------------------------------------------
# Look at trace and density plots to assess model convergence
MCMCtrace(mod1, ind=TRUE, params = c('a','b','c','halflife'), pdf=FALSE)

# Summarize results.  Include median
Post.Summary1 <- MCMCsummary(mod1, 
                             params = c('a','b','c','halflife'),
                             Rhat = TRUE,
                             n.eff = TRUE,
                             func = function(x) c(median(x),hdi(x,credMass = 0.95)),
                             func_name = c('median','hdi_low','hdi_high'))

# View result summary if want to see results
#Post.Summary1

# Plot results
par(mfrow=c(1,1))
plot(dat$X,dat$HDSHK/dat$K,type="b",xlim=c(0,nrow(dat)),pch = 15,cex = 0.5, ylim=c(0,0.06), las = 1, xlab="Hours since collaring", ylab="Headshaking", bty="n")
lines(dat$X,plogis(mod1$mean$a * exp(-mod1$mean$b*dat$X) + mod1$mean$c),type="l",col="red",lty=3,lwd=1)

# Legend
legend(x = 20,y = 0.05, legend="Binomial [NExp Decay]",lty=5, lwd=1, col = "red", bty = "n")

## ----Mod1Stats, eval=T---------------------------------------------------
# Calculate:
# Background (recovery) rate
# Headshaking rate immediately after collaring
# Treatment effect (percent increase)
Recovered <- plogis(mod1$sims.list$c)
Handled <- plogis(mod1$sims.list$a + mod1$sims.list$c)
Mod1EffectSize <- (Handled-Recovered)/Recovered*100

# Create function to calculate mextrics on each derived quantity:
Calc.Stats <- function(x) c(mean = mean(x), sd = sd(x), median = median(x), quant25 = quantile(x, probs = 0.025), quant975 = quantile(x,probs = 0.975))

Recov.Stats <- Calc.Stats(Recovered)
Handle.Stats <- Calc.Stats(Handled) 
Mod1EffectSize.Stats <- Calc.Stats(Mod1EffectSize)

# Bind the results to Post.Summary1 for export
Post.Summary1 <- rbind(Post.Summary1,Recov.Stats,Handle.Stats,Mod1EffectSize.Stats)

# Write file
write.csv(Post.Summary1, paste0(Output.dir,"/Model1_Summary_",animals[id],".csv"))

## ----NegExpSwitch, eval=F------------------------------------------------
## model{
## 
##   # Priors
##   a ~ dunif(0,5)
##   b ~ dunif(-1,1)
##   c ~ dunif(-10,10)
##   d ~ dunif(0,5)
## 
##     for (i in 1:nobs){
##       y[i] ~ dbinom(p[i],K[i])
## 
##       # Determine if a given hour is a Day or Night using the step function
##       p[i] <- p_Night[i] * (1-step(hour[i]-8)*step(16-hour[i])) + pow((p_Night[i] * step(hour[i]-8)*step(16-hour[i])), d)
##       logit(p_Night[i]) <- (a * exp(-b*time[i]) + c)
##       }
## 
##     # Derived Quantities
##     halflife <- log(2/b)
## }

## ----Model2Prep, eval=T, warning=F---------------------------------------
# Create Data List
data <- list(
  nobs = nrow(dat),
  y = dat$HDSHK,
  time = dat$X,
  K = dat$K,
  hour = dat$Hour
)

inits <- function(){
  list(
    a = 2,
    b = 0.01,
    c = -3,
    d = 1
  )
}

params <- c('a','b','c','d','halflife','p')

# Execute jags model
mod1.1 <- jags(data = data, inits = inits, parameters.to.save = params, codaOnly = c("p"), model.file = "2_NegExp_Hour_Binomial.R", n.chains = 3, n.iter = n.iter, n.burnin = n.burnin, n.thin = n.thin, parallel=T)


print(mod1.1,3)

## ----Model2Summary, eval=T-----------------------------------------------
# Look at trace and density plots to assess model convergence
MCMCtrace(mod1, ind=TRUE, params = c('a','b','c','d','halflife'), pdf=FALSE)

# Summarize results.  Include median
Post.Summary2 <- MCMCsummary(mod1.1, 
                             params = c('a','b','c','d','halflife'),
                             Rhat = TRUE,
                             n.eff = TRUE,
                             func = function(x) c(median(x),hdi(x,credMass = 0.95)),
                             func_name = c('median','hdi_low','hdi_high'))

# View result summary
#Post.Summary2

# Plot results, including results from model 1
par(mfrow=c(1,1))
plot(dat$X,dat$HDSHK/dat$K,type="b",xlim=c(0,nrow(dat)),pch = 15,cex = 0.5, ylim=c(0,0.06), las = 1, xlab="Hours since collaring", ylab="Headshaking", bty="n")
lines(dat$X,plogis(mod1$mean$a * exp(-mod1$mean$b*dat$X) + mod1$mean$c),type="l",col="red",lty=3,lwd=1)
lines(dat$X,(plogis(mod1.1$mean$a * exp(-mod1.1$mean$b*dat$X) + mod1.1$mean$c)*!(dat$Hour %in% 8:16)) +
      ((plogis(mod1.1$mean$a * exp(-mod1.1$mean$b*dat$X) + mod1.1$mean$c)*(dat$Hour %in% 8:16))^mod1.1$mean$d),
      type="l",col="blue",lty=2,cex=1.2,lwd=2) 

# Legend
legend(x = 15,y = 0.05, legend=c("Binomial [NExp Decay]","Binomial [NExp + Day/Night]"),lty=c(5,2), lwd=c(1,1), col = c("red","blue"), bty = "n")


## ----Mod2Stats, eval=T---------------------------------------------------
# Calculate:
# Background (recovery) rate for one 24-hour cycle
# Headshaking rate immediately after collaring
# Treatment effect (percent increase)
Recovered <- ((plogis(mod1.1$sims.list$c)^mod1.1$sims.list$d)*9 + plogis(mod1.1$sims.list$c)*15)/24
Handled <- ((plogis(mod1.1$sims.list$a + mod1.1$sims.list$c)^mod1.1$sims.list$d)*9 + plogis(mod1.1$sims.list$a + mod1.1$sims.list$c)*15)/24
Mod1.1EffectSize <- (Handled-Recovered)/Recovered*100

Recov.Stats <- Calc.Stats(Recovered)
Handle.Stats <- Calc.Stats(Handled)
Mod1.1EffectSize.Stats <- Calc.Stats(Mod1.1EffectSize)

# Bind the results to Post.Summary2 for export
Post.Summary2 <- rbind(Post.Summary2,Recov.Stats,Handle.Stats,Mod1.1EffectSize.Stats)

# Write file
write.csv(Post.Summary2, paste0(Output.dir,"/Model2_Hour_Summary_",animals[id],".csv"))

## ----NegExpHarmonic, eval=F----------------------------------------------
## model{
## 
##   # Priors
##   b ~ dunif(-1,1)        # Exponential Decay Rate
##   pi <- 3.14159265359    # Define pi
##   omega <- 1/24          # Number of cycles/unit time
##   mu[1] ~ dunif(-10,10)  # Baseline for Group 1 (the sequence with less headshaking)
##   diff ~ dunif(-5,5)      # Specifying prior on the difference between group one and two (always positive)
##   mu[2] <- mu[1] + diff  # Mean headshaking (on logit-scale) for group two is mean of group 1 plus 'diff'
## 
##   for (k in 1:2){  # Loop over groups (stressed/non-)
##     U1[k] ~ dunif(-5,5)   # Harmonic coefficient - cos term
##     U2[k] ~ dunif(-5,5)   # Harmonic coefficient - sin term
##   }
## 
##   for (i in 1:nobs){
##     y[i] ~ dbinom(p[i], K[i])
##     logit(p[i]) <- w1[i]*(mu[1]+U1[1]*cos(2*pi*time[i]*omega) + U2[1]*sin(2*pi*time[i]*omega)) +
##       (1-w1[i])*(mu[2]+U1[2]*cos(2*pi*time[i]*omega) + U2[2]*sin(2*pi*time[i]*omega))
##     w1[i] <- exp(-b*time[i])
##   } # i
## 
##   # Derived Quantities
##   halflife <- log(2/b)
## }

## ----Model3Prep, eval=T, warning=F---------------------------------------
# Create Data List
data <- list(
  nobs = nrow(dat),
  y = dat$HDSHK,
  time = dat$X,
  K = dat$K,
  hour = dat$Hour
)

# Initial values
inits <- function(){
  list(
    b = 0.01,
    diff = -1,
    mu = c(-2,NA),
    U1 = c(1,1),
    U2 = c(1,1)
  )
}

params <- c('b','diff','mu','U1','U2','halflife','p')

# Execute jags model
mod2 <- jags(data = data, inits = inits, parameters.to.save = params, codaOnly = c("p"), model.file = "3_NegExp_Harmonic_Binomial.R", n.chains = 3, n.iter = n.iter, n.burnin = n.burnin, n.thin = n.thin, parallel=T)

print(mod2,3)

## ----Model3Summary, eval=T-----------------------------------------------
# Look at trace and density plots to assess model convergence
MCMCtrace(mod2, ind=TRUE, params = c('b','diff','mu','U1','U2','halflife'), pdf=FALSE)

# Summarize results.  Include median
Post.Summary3 <- MCMCsummary(mod2, 
                             params = c('b','diff','mu','U1','U2','halflife'),
                             Rhat = TRUE,
                             n.eff = TRUE,
                             func = function(x) c(median(x),hdi(x,credMass = 0.95)),func_name = c('median','hdi_low','hdi_high'))

# View result summary
#Post.Summary3

# Plot results, including results from model 1 and model 2
#png(paste0(Output.dir,"Plot_",animals[id],".png"), width = 1000, height = 700, res=100)
par(mfrow=c(1,1))
plot(dat$X,dat$HDSHK/dat$K,type="b",xlim=c(0,nrow(dat)),pch = 15,cex = 0.5, las = 1, xlab="Hours since collaring", ylab="Headshaking", bty="n")

# Model 1
lines(dat$X,plogis(mod1$mean$a * exp(-mod1$mean$b*dat$X) + mod1$mean$c),type="l",col="red",lty=3,lwd=1)

# Model 2
lines(dat$X,(plogis(mod1.1$mean$a * exp(-mod1.1$mean$b*dat$X) + mod1.1$mean$c)*!(dat$Hour %in% 8:16)) + ((plogis(mod1.1$mean$a * exp(-mod1.1$mean$b*dat$X) + mod1.1$mean$c)*(dat$Hour %in% 8:16))^mod1.1$mean$d), type="l",lty=2,cex=1.2, lwd=1, col = "blue")

# Model 3
lines(dat$X,plogis(
  exp(-mod2$mean$b*dat$X)*(mod2$mean$mu[1] + mod2$mean$U1[1]*cos(2*pi*dat$X*1/24) + mod2$mean$U2[1]*sin(2*pi*dat$X*1/24)) +
    (1-exp(-mod2$mean$b*dat$X))*(mod2$mean$mu[2] + mod2$mean$U1[2]*cos(2*pi*dat$X*1/24) + mod2$mean$U2[2]*sin(2*pi*dat$X*1/24))),
  lty=1,lwd=2, col="dark green")

# Legend
legend(x = Llabel2[id],y = Llabel1[id], legend=c("Binomial [NExp Decay]","Binomial [NExp + Day/Night]","Binomial [NExp + Harmonic]"),lty=c(5,2,1), lwd=c(1,1,2), col = c("red","blue","dark green"), bty = "n")
#dev.off

## ----Mod3Stats, eval=T---------------------------------------------------
# Calculate:
# Background (recovery) rate for one 24-hour cycle
Recovered <- plogis(mod2$sims.list$mu[,2] + mod2$sims.list$U1[,2] %*% t(as.matrix(cos(2*pi*1/24*0:23))) + mod2$sims.list$U2[,2] %*% t(as.matrix(sin(2*pi*1/24*0:23))))
Recovered <- apply(Recovered, 1, mean)

# Headshaking rate immediately after collaring
Handled <- plogis(mod2$sims.list$mu[,1] + mod2$sims.list$U1[,1] %*% t(as.matrix(cos(2*pi*1/24*0:23))) + mod2$sims.list$U2[,1] %*% t(as.matrix(sin(2*pi*1/24*0:23))))
Handled <- apply(Handled, 1, mean)

# Treatment effect (percent increase)
Mod2EffectSize <- (Handled-Recovered)/Recovered*100

Recov.Stats <- Calc.Stats(Recovered)
Handle.Stats <- Calc.Stats(Handled)
Mod2EffectSize.Stats <- Calc.Stats(Mod2EffectSize)

# Bind the results to Post.Summary3 for export
Post.Summary3 <- rbind(Post.Summary3,Recov.Stats, Handle.Stats, Mod2EffectSize.Stats)

# Write file
write.csv(Post.Summary3, paste0(Output.dir,"/Model3_Halflife_Summary_",animals[id],".csv"))

# This is the end of the loop and must be activited iterate through each animal
#} 

## ----GG, eval=T----------------------------------------------------------
# Input all details into a data.frame for GGPlotting
Output <- data.frame(x = dat$X,
                     y1 = plogis(mod1$mean$a * exp(-mod1$mean$b*dat$X) + mod1$mean$c),
                     y2 = (plogis(mod1.1$mean$a * exp(-mod1.1$mean$b*dat$X) + mod1.1$mean$c)*!(dat$Hour %in% 8:16)) + ((plogis(mod1.1$mean$a * exp(-mod1.1$mean$b*dat$X) + mod1.1$mean$c)*(dat$Hour %in% 8:16))^mod1.1$mean$d),
                     y3 = plogis(
                       exp(-mod2$mean$b*dat$X)*(mod2$mean$mu[1] + mod2$mean$U1[1]*cos(2*pi*dat$X*1/24) + mod2$mean$U2[1]*sin(2*pi*dat$X*1/24)) +
                         (1-exp(-mod2$mean$b*dat$X))*(mod2$mean$mu[2] + mod2$mean$U1[2]*cos(2*pi*dat$X*1/24) + mod2$mean$U2[2]*sin(2*pi*dat$X*1/24)))
)

# Create GGPlot
Plot.Result <- ggplot(dat, aes(x = X, y= HDSHK/K)) +
  #geom_point(aes(x = X, y= HDSHK/K)) + 
  geom_point(size = 0.5) + 
  #ylim(0,0.15) + 
  #xlim(0,100) + 
  ylab("Headshaking") + 
  xlab("Hours since collaring") + 
  geom_line(data = Output, aes(x = x, y = y1), lwd = 0.5, lty = 3, col="red") + 
  geom_line(data = Output, aes(x = x, y = y2), lwd = 0.5, lty = 2, col="blue") + 
  geom_line(data = Output, aes(x = x, y = y3), lwd = 0.75, col="dark green") + 
  theme_classic() + 
  theme(axis.title.y =element_text(family = "serif", size = 12),
        axis.title.x =element_text(family = "serif", size = 12),
        axis.text.y =element_text(family = "serif"),
        axis.text.x =element_text(family = "serif"),
        plot.title = element_text(hjust = -0.05, size = 12, family = "serif"))

# Plot results
Plot.Result

## ----loo, eval=F---------------------------------------------------------
## # Setup cross-validation matrix to hold Sum of Squared Error Results
## SSE <- matrix(nrow=4,ncol=3) # 4 animals, 3 models
## rownames(SSE) <- unique(dat_all$Animal) # Input Animal Names
## colnames(SSE) <- c("NegExp","DayNight","Harmonic") # Input models
## 
## # Loop over every individual
## for (id in 1:4){
##   # Subsets individual
##   dat <- subset(dat_all, Animal==animals[id])
##   # Further subsets the records before the secondary handling event. Don't want to model this second event
##   dat <- subset(dat, X<=NextHandle[id])
## 
##   # Create matrix to hold the residual error
##   errors <- matrix(nrow=dim(dat)[1], ncol=3)
## 
##   # Internal loop to separate data into training a testing.  The 'nrow()' of the dataset determines the number of models that will be fit (i.e., the length of the dataset).
##   for (sample in 1:nrow(dat)){
##     print(paste0(animals[id],": Sample ",sample," of ",nrow(dat)))
## 
##     train <- dat[-sample,]
##     test <- dat[sample,]
## 
##     # ..... fit models and follow existing procedure above with the train dataset
## 
##     # Place residual errors in dataframe by comparing the test value with the modeled result
##     # Model 1: Negative Exponential Decay
##     errors[sample,1] <- test$HDSHK - test$K*plogis(mod1$mean$a * exp(-mod1$mean$b*test$X) + mod1$mean$c)
## 
##     # Model 2: Negative Exponential Decay with Day/Night Switch
##     errors[sample,2] <- test$HDSHK - test$K*((plogis(mod1.1$mean$a * exp(-mod1.1$mean$b*test$X) + mod1.1$mean$c)*!(test$Hour %in% 8:16)) + ((plogis(mod1.1$mean$a * exp(-mod1.1$mean$b*test$X) + mod1.1$mean$c)*(test$Hour %in% 8:16))^mod1.1$mean$d))
## 
##     # Model 3: Negative Exponential Decay with Harmonics
##     errors[sample,3] <- test$HDSHK - test$K*plogis(exp(-mod2$mean$b*test$X)*(mod2$mean$mu[1] + mod2$mean$U1[1]*cos(2*pi*test$X*1/24) + mod2$mean$U2[1]*sin(2*pi*test$X*1/24)) + (1-exp(-mod2$mean$b*test$X))*(mod2$mean$mu[2] + mod2$mean$U1[2]*cos(2*pi*test$X*1/24) + mod2$mean$U2[2]*sin(2*pi*test$X*1/24))
## )
##     # Export the file of errors
##     write.csv(errors, paste0(Output.dir,"/Errors_id",id,".csv"))
##     }
##     # Sum the Squared Error of each column and place in matrix
##     SSE[id,1:3] <- colSums(errors^2)
## }
## # Look at Results
## SSE
