# Supplementary material for: Short-term effects of GPS collars on the activity, behavior, and adrenal response of scimitar-horned oryx (Oryx dammah)
Source: PLoS One. 2020 Feb 11;15(2):e0221843. doi: 10.1371/journal.pone.0221843 (PMC7012457; doi:10.1371/journal.pone.0221843)
Supplement: S3 Code — Script and data tutorial to quantify the short-term decline in headshaking that occurred after scimitar-horned oryx (Oryx dammah) were fitted with GPS collars. Headshaking, captured in data collected from tri-axial accelerometers, was classified by random forest models with a high degree of accuracy and precision. Data were then aggregated to an hourly time window. Competing time-series models were then used to calculate the amount of headshaking that occurred over time. (ZIP) [file pone.0221843.s003.zip › S3_Code/Data/Activity_AllAnimals2.csv]

X	Date	Hour	FEED	HDSHK	LOCO	REST	Animal
1	11/2/2015	11	2755	738	24819	485	Chari
2	11/2/2015	12	8192	1044	16376	3190	Chari
3	11/2/2015	13	10319	1206	8785	8490	Chari
4	11/2/2015	14	10040	1107	7611	10032	Chari
5	11/2/2015	15	5630	557	5827	16786	Chari
6	11/2/2015	16	7857	160	2855	17930	Chari
7	11/2/2015	17	8896	43	1084	18777	Chari
8	11/2/2015	18	4545	11	472	23770	Chari
9	11/2/2015	19	4826	69	2123	21782	Chari
10	11/2/2015	20	5625	28	1305	21844	Chari
11	11/2/2015	21	47	0	79	28674	Chari
12	11/2/2015	22	184	0	241	28373	Chari
13	11/2/2015	23	1830	0	225	26745	Chari
14	11/3/2015	0	2111	13	225	26453	Chari
15	11/3/2015	1	83	0	117	28600	Chari
16	11/3/2015	2	3150	46	881	24721	Chari
17	11/3/2015	3	1588	19	210	26983	Chari
18	11/3/2015	4	288	0	94	28420	Chari
19	11/3/2015	5	62	0	185	28553	Chari
20	11/3/2015	6	2915	115	1794	23933	Chari
21	11/3/2015	7	2532	47	1029	25190	Chari
22	11/3/2015	8	7425	382	5924	15069	Chari
23	11/3/2015	9	8426	620	6451	13305	Chari
24	11/3/2015	10	3491	198	3299	21812	Chari
25	11/3/2015	11	5609	209	6009	16971	Chari
26	11/3/2015	12	11945	248	2713	13894	Chari
27	11/3/2015	13	16558	373	2423	9448	Chari
28	11/3/2015	14	15155	493	5096	8056	Chari
29	11/3/2015	15	12033	711	8871	7183	Chari
30	11/3/2015	16	9867	100	715	18118	Chari
31	11/3/2015	17	8126	123	2380	18173	Chari
32	11/3/2015	18	3229	37	958	24576	Chari
33	11/3/2015	19	265	0	149	28384	Chari
34	11/3/2015	20	11140	56	1834	15770	Chari
35	11/3/2015	21	1315	9	484	26994	Chari
36	11/3/2015	22	2497	8	199	26096	Chari
37	11/3/2015	23	1141	88	639	26922	Chari
38	11/4/2015	0	2462	0	78	26260	Chari
39	11/4/2015	1	236	0	113	28453	Chari
40	11/4/2015	2	1482	103	673	26542	Chari
41	11/4/2015	3	1274	0	99	27425	Chari
42	11/4/2015	4	1293	0	96	27411	Chari
43	11/4/2015	5	854	2	392	27562	Chari
44	11/4/2015	6	1189	12	148	27479	Chari
45	11/4/2015	7	2780	36	1014	24964	Chari
46	11/4/2015	8	4881	28	1255	22636	Chari
47	11/4/2015	9	9231	414	6848	12305	Chari
48	11/4/2015	10	12948	453	3792	11607	Chari
49	11/4/2015	11	1208	115	1603	25876	Chari
50	11/4/2015	12	6425	303	2486	19586	Chari
51	11/4/2015	13	8484	353	5093	14868	Chari
52	11/4/2015	14	5642	198	8760	14200	Chari
53	11/4/2015	15	6375	545	17781	4101	Chari
54	11/4/2015	16	3856	97	4415	20440	Chari
55	11/4/2015	17	2403	15	793	25587	Chari
56	11/4/2015	18	3102	57	770	24871	Chari
57	11/4/2015	19	143	0	198	28461	Chari
58	11/4/2015	20	12	0	113	28675	Chari
59	11/4/2015	21	1374	52	735	26637	Chari
60	11/4/2015	22	17270	45	2167	9318	Chari
61	11/4/2015	23	4626	33	1612	22531	Chari
62	11/5/2015	0	30	0	105	28665	Chari
63	11/5/2015	1	5	14	207	28572	Chari
64	11/5/2015	2	1137	28	1163	26472	Chari
65	11/5/2015	3	868	1	336	27597	Chari
66	11/5/2015	4	307	0	167	28326	Chari
67	11/5/2015	5	1023	13	312	27450	Chari
68	11/5/2015	6	6189	11	1102	21498	Chari
69	11/5/2015	7	703	11	179	27921	Chari
70	11/5/2015	8	2489	104	4960	21255	Chari
71	11/5/2015	9	7338	373	5222	15869	Chari
72	11/5/2015	10	5508	178	1708	21398	Chari
73	11/5/2015	11	3563	245	2023	22967	Chari
74	11/5/2015	12	10955	462	2468	14915	Chari
75	11/5/2015	13	3565	48	1496	23693	Chari
76	11/5/2015	14	21867	678	1840	4415	Chari
77	11/5/2015	15	4555	156	5357	18730	Chari
78	11/5/2015	16	3967	32	2574	22227	Chari
79	11/5/2015	17	1213	73	571	26945	Chari
80	11/5/2015	18	3524	6	2519	22751	Chari
81	11/5/2015	19	1744	0	429	26625	Chari
82	11/5/2015	20	1043	0	368	27389	Chari
83	11/5/2015	21	3638	51	1259	23862	Chari
84	11/5/2015	22	595	10	193	28002	Chari
85	11/5/2015	23	1570	35	950	26243	Chari
86	11/6/2015	0	2555	29	1334	24882	Chari
87	11/6/2015	1	410	1	441	27950	Chari
88	11/6/2015	2	135	21	722	27922	Chari
89	11/6/2015	3	323	10	559	27906	Chari
90	11/6/2015	4	1187	6	276	27331	Chari
91	11/6/2015	5	244	0	374	28184	Chari
92	11/6/2015	6	1184	16	355	27245	Chari
93	11/6/2015	7	171	2	351	28298	Chari
94	11/6/2015	8	4651	78	1796	22275	Chari
95	11/6/2015	9	9282	128	5701	13687	Chari
96	11/6/2015	10	13430	215	1314	13841	Chari
97	11/6/2015	11	7926	87	3421	17368	Chari
98	11/6/2015	12	21231	205	1695	5669	Chari
99	11/6/2015	13	3263	59	689	24787	Chari
100	11/6/2015	14	6408	130	3718	18544	Chari
101	11/6/2015	15	3260	63	2225	23246	Chari
102	11/6/2015	16	964	19	644	27173	Chari
103	11/6/2015	17	3521	45	1459	23781	Chari
104	11/6/2015	18	2766	0	380	25654	Chari
105	11/6/2015	19	1446	13	307	27036	Chari
106	11/6/2015	20	4793	41	1086	22880	Chari
107	11/6/2015	21	157	0	307	28334	Chari
108	11/6/2015	22	4877	4	755	23164	Chari
109	11/6/2015	23	20201	124	2345	6132	Chari
110	11/7/2015	0	955	8	330	27507	Chari
111	11/7/2015	1	173	0	68	28557	Chari
112	11/7/2015	2	68	0	105	28627	Chari
113	11/7/2015	3	229	0	211	28362	Chari
114	11/7/2015	4	95	1	290	28414	Chari
115	11/7/2015	5	44	0	117	28637	Chari
116	11/7/2015	6	262	9	237	28292	Chari
117	11/7/2015	7	5053	37	462	23270	Chari
118	11/7/2015	8	22	0	43	28743	Chari
119	11/7/2015	9	1232	108	2380	25082	Chari
120	11/7/2015	10	7046	161	3420	18173	Chari
121	11/7/2015	11	5593	36	2448	20721	Chari
122	11/7/2015	12	16051	56	1901	10792	Chari
123	11/7/2015	13	1102	2	857	26841	Chari
124	11/7/2015	14	7139	102	3888	17671	Chari
125	11/7/2015	15	11796	558	7570	8874	Chari
126	11/7/2015	16	18652	820	4438	4890	Chari
127	11/7/2015	17	14181	137	805	13679	Chari
128	11/7/2015	18	385	2	266	28147	Chari
129	11/7/2015	19	153	0	143	28502	Chari
130	11/7/2015	20	12	0	111	28677	Chari
131	11/7/2015	21	10351	21	562	17868	Chari
132	11/7/2015	22	23139	90	2649	2922	Chari
133	11/7/2015	23	891	47	410	27450	Chari
134	11/8/2015	0	55	0	165	28580	Chari
135	11/8/2015	1	133	1	112	28556	Chari
136	11/8/2015	2	1420	25	322	27033	Chari
137	11/8/2015	3	123	0	139	28536	Chari
138	11/8/2015	4	132	0	127	28541	Chari
139	11/8/2015	5	1583	25	233	26961	Chari
140	11/8/2015	6	4927	21	218	23634	Chari
141	11/8/2015	7	987	0	1171	26656	Chari
142	11/8/2015	8	23422	13	1699	3666	Chari
143	11/8/2015	9	14967	176	4703	8952	Chari
144	11/8/2015	10	15645	140	1566	11449	Chari
145	11/8/2015	11	1722	82	1370	25628	Chari
146	11/8/2015	12	14058	939	1738	12065	Chari
147	11/8/2015	13	13127	1166	4498	10007	Chari
148	11/8/2015	14	19265	1041	3165	5329	Chari
149	11/8/2015	15	10703	809	7891	9399	Chari
150	11/8/2015	16	20593	267	2005	5935	Chari
151	11/8/2015	17	11120	44	575	17059	Chari
152	11/8/2015	18	337	80	270	28113	Chari
153	11/8/2015	19	5	0	354	28443	Chari
154	11/8/2015	20	8126	144	360	20170	Chari
155	11/8/2015	21	791	14	217	27776	Chari
156	11/8/2015	22	5851	15	223	22711	Chari
157	11/8/2015	23	605	0	89	28108	Chari
158	11/9/2015	0	1584	10	164	27042	Chari
159	11/9/2015	1	7200	18	495	21085	Chari
160	11/9/2015	2	75	5	114	28606	Chari
161	11/9/2015	3	146	0	261	28395	Chari
162	11/9/2015	4	29	0	127	28644	Chari
163	11/9/2015	5	2803	0	111	25884	Chari
164	11/9/2015	6	189	0	127	28484	Chari
165	11/9/2015	7	6044	38	1197	21557	Chari
166	11/9/2015	8	10355	432	5723	12290	Chari
167	11/9/2015	9	6623	170	7826	14183	Chari
168	11/9/2015	10	23004	17	2454	3325	Chari
169	11/9/2015	11	22976	40	1495	4287	Chari
170	11/9/2015	12	14616	1044	5200	7940	Chari
171	11/9/2015	13	10348	46	3367	15041	Chari
172	11/9/2015	14	13534	329	5878	9059	Chari
173	11/9/2015	15	15501	167	1738	11392	Chari
174	11/9/2015	16	4145	116	757	23782	Chari
175	11/9/2015	17	1786	6	366	26652	Chari
176	11/9/2015	18	159	0	427	28214	Chari
177	11/9/2015	19	177	6	651	27964	Chari
178	11/9/2015	20	1311	143	677	26669	Chari
179	11/9/2015	21	12256	92	2707	13747	Chari
180	11/9/2015	22	15335	210	1255	11992	Chari
181	11/9/2015	23	486	0	95	28217	Chari
182	11/10/2015	0	684	0	117	27999	Chari
183	11/10/2015	1	574	12	451	27765	Chari
184	11/10/2015	2	140	0	101	28559	Chari
185	11/10/2015	3	348	11	90	28349	Chari
186	11/10/2015	4	289	17	223	28271	Chari
187	11/10/2015	5	100	0	49	28653	Chari
188	11/10/2015	6	3156	16	472	25156	Chari
189	11/10/2015	7	626	0	145	28053	Chari
190	11/10/2015	8	8436	94	3746	16516	Chari
191	11/10/2015	9	9117	67	2793	16821	Chari
192	11/10/2015	10	6771	127	6010	15892	Chari
193	11/10/2015	11	11524	837	7016	9425	Chari
194	11/10/2015	12	5480	168	7965	15187	Chari
195	11/10/2015	13	9053	129	8436	11180	Chari
196	11/10/2015	14	11026	71	7736	9967	Chari
197	11/10/2015	15	8314	792	11337	8359	Chari
198	11/10/2015	16	20908	143	2315	5434	Chari
199	11/10/2015	17	21166	543	2945	4144	Chari
200	11/10/2015	18	1437	439	1533	25391	Chari
201	11/10/2015	19	2037	6	299	26468	Chari
202	11/10/2015	20	34	0	148	28618	Chari
203	11/10/2015	21	16753	75	1306	10664	Chari
204	11/10/2015	22	5525	91	1163	22021	Chari
205	11/10/2015	23	33	13	164	28592	Chari
206	11/11/2015	0	2685	27	760	25328	Chari
207	11/11/2015	1	380	0	134	28284	Chari
208	11/11/2015	2	2812	60	462	25466	Chari
209	11/11/2015	3	428	0	85	28289	Chari
210	11/11/2015	4	2001	3	89	26707	Chari
211	11/11/2015	5	242	0	55	28501	Chari
212	11/11/2015	6	2251	0	455	26094	Chari
213	11/11/2015	7	239	0	474	28089	Chari
214	11/11/2015	8	5350	91	1575	21804	Chari
215	11/11/2015	9	4970	27	2732	21073	Chari
216	11/11/2015	10	13161	412	7114	8113	Chari
217	11/11/2015	11	17368	1022	3806	6602	Chari
218	11/11/2015	12	11096	1496	5352	10856	Chari
219	11/11/2015	13	7209	182	6883	14520	Chari
220	11/11/2015	14	4167	58	1271	23304	Chari
221	11/11/2015	15	14377	191	2688	11542	Chari
222	11/11/2015	16	19888	359	2843	5710	Chari
223	11/11/2015	17	4478	148	889	23287	Chari
224	11/11/2015	18	342	21	440	27997	Chari
225	11/11/2015	19	21	0	82	28695	Chari
226	11/11/2015	20	67	5	190	28538	Chari
227	11/11/2015	21	8569	1	1039	19193	Chari
228	11/11/2015	22	18151	79	1416	9154	Chari
229	11/11/2015	23	11925	8	485	16380	Chari
230	11/12/2015	0	14397	37	2329	12037	Chari
231	11/12/2015	1	3660	80	4102	20960	Chari
232	11/12/2015	2	1440	10	1255	26095	Chari
233	11/12/2015	3	5010	0	58	23730	Chari
234	11/12/2015	4	7835	0	245	20720	Chari
235	11/12/2015	5	6185	0	211	22406	Chari
236	11/12/2015	6	2666	3	520	25611	Chari
237	11/12/2015	7	10353	82	214	18149	Chari
238	11/12/2015	8	501	2	189	28147	Chari
239	11/12/2015	9	12537	394	10843	5024	Chari
240	11/12/2015	10	14911	67	6334	7488	Chari
241	11/12/2015	11	14980	93	5585	8144	Chari
242	11/12/2015	12	12234	68	3635	12863	Chari
243	11/12/2015	13	16057	163	4293	8285	Chari
244	11/12/2015	14	4823	454	10607	12916	Chari
245	11/12/2015	15	13944	261	3392	11205	Chari
246	11/12/2015	16	16127	255	2587	9831	Chari
247	11/12/2015	17	6452	97	6487	15762	Chari
248	11/12/2015	18	7796	89	1899	19016	Chari
249	11/12/2015	19	5607	60	817	22318	Chari
250	11/12/2015	20	1555	11	869	26365	Chari
251	11/12/2015	21	5528	38	883	22349	Chari
252	11/12/2015	22	9204	65	903	18628	Chari
253	11/12/2015	23	258	0	55	28489	Chari
254	11/13/2015	0	1126	5	232	27437	Chari
255	11/13/2015	1	509	0	168	28121	Chari
256	11/13/2015	2	327	29	521	27923	Chari
257	11/13/2015	3	1435	9	68	27290	Chari
258	11/13/2015	4	1342	4	345	27101	Chari
259	11/13/2015	5	2617	0	58	26123	Chari
260	11/13/2015	6	1727	0	242	26831	Chari
261	11/13/2015	7	8563	36	1371	18832	Chari
262	11/13/2015	8	15942	30	3445	9404	Chari
263	11/13/2015	9	19070	261	3933	5538	Chari
264	11/13/2015	10	14022	621	8046	6111	Chari
265	11/13/2015	11	25205	403	1616	1574	Chari
266	11/13/2015	12	14634	165	1651	12350	Chari
267	11/13/2015	13	21979	155	2010	4658	Chari
268	11/13/2015	14	15397	690	6931	5782	Chari
269	11/13/2015	15	10418	726	8061	9593	Chari
270	11/13/2015	16	4421	289	1148	22942	Chari
271	11/13/2015	17	608	50	480	27664	Chari
272	11/13/2015	18	984	0	484	27332	Chari
273	11/13/2015	19	153	0	147	28498	Chari
274	11/13/2015	20	9948	39	521	18292	Chari
275	11/13/2015	21	8686	137	2665	17314	Chari
276	11/13/2015	22	2317	2	622	25859	Chari
277	11/13/2015	23	408	0	161	28229	Chari
278	11/14/2015	0	7608	37	1427	19728	Chari
279	11/14/2015	1	9065	0	76	19661	Chari
280	11/14/2015	2	11747	0	205	16848	Chari
281	11/14/2015	3	1875	1	140	26782	Chari
282	11/14/2015	4	2908	0	158	25734	Chari
283	11/14/2015	5	125	0	40	28637	Chari
284	11/14/2015	6	2247	44	1313	25196	Chari
285	11/14/2015	7	2115	6	130	26547	Chari
286	11/14/2015	8	10526	0	339	17967	Chari
287	11/14/2015	9	16609	5	1181	11003	Chari
288	11/14/2015	10	17799	835	5915	4251	Chari
289	11/14/2015	11	26190	70	1243	1299	Chari
290	11/14/2015	12	21037	80	2961	4722	Chari
291	11/14/2015	13	13692	416	3830	10860	Chari
292	11/14/2015	14	7500	545	11815	8940	Chari
293	11/14/2015	15	16764	130	4304	7604	Chari
294	11/14/2015	16	8128	70	3089	17513	Chari
295	11/14/2015	17	562	11	231	27994	Chari
296	11/14/2015	18	168	0	115	28517	Chari
297	11/14/2015	19	4908	16	1335	22543	Chari
298	11/14/2015	20	10304	34	1178	17284	Chari
299	11/14/2015	21	1429	0	94	27267	Chari
300	11/14/2015	22	5076	413	6464	16847	Chari
301	11/14/2015	23	4695	211	2848	21048	Chari
302	11/15/2015	0	10689	0	34	18077	Chari
303	11/15/2015	1	4077	0	37	24684	Chari
304	11/15/2015	2	2193	21	145	26441	Chari
305	11/15/2015	3	371	0	132	28299	Chari
306	11/15/2015	4	108	0	126	28566	Chari
307	11/15/2015	5	4128	19	333	24318	Chari
308	11/15/2015	6	2482	27	938	25353	Chari
309	11/15/2015	7	2107	41	1604	25050	Chari
310	11/15/2015	8	9593	143	6502	12590	Chari
311	11/15/2015	9	11179	2288	6172	9163	Chari
312	11/15/2015	10	20986	1574	2645	3595	Chari
313	11/15/2015	11	9620	2191	9745	7242	Chari
314	11/15/2015	12	12411	1335	9273	5781	Chari
315	11/15/2015	13	16415	2514	5424	4449	Chari
316	11/15/2015	14	6525	584	4590	17101	Chari
317	11/15/2015	15	9245	167	4129	15257	Chari
318	11/15/2015	16	10646	170	7751	10233	Chari
319	11/15/2015	17	1749	39	1456	25558	Chari
320	11/15/2015	18	1383	11	571	26835	Chari
321	11/15/2015	19	210	0	32	28556	Chari
322	11/15/2015	20	3896	16	1784	23104	Chari
323	11/15/2015	21	11538	83	3675	13506	Chari
324	11/15/2015	22	589	26	1189	26996	Chari
325	11/15/2015	23	946	1	261	27590	Chari
326	11/16/2015	0	523	38	799	27440	Chari
327	11/16/2015	1	1774	0	57	26971	Chari
328	11/16/2015	2	645	14	394	27747	Chari
329	11/16/2015	3	384	15	112	28287	Chari
330	11/16/2015	4	277	33	271	28219	Chari
331	11/16/2015	5	1748	0	34	27020	Chari
332	11/16/2015	6	10879	115	1912	15894	Chari
333	11/16/2015	7	9064	88	1630	18016	Chari
334	11/16/2015	8	1364	22	4559	22893	Chari
335	11/16/2015	9	13051	234	5744	9761	Chari
336	11/16/2015	10	13762	1211	3513	10314	Chari
337	11/16/2015	11	10541	1256	4886	12119	Chari
338	11/16/2015	12	3551	170	1666	23413	Chari
339	11/16/2015	13	4237	326	3054	21181	Chari
340	11/16/2015	14	23170	2271	2439	920	Chari
341	11/16/2015	15	9538	1400	10298	7566	Chari
342	11/16/2015	16	5919	707	9856	12318	Chari
343	11/16/2015	17	2675	91	2945	23087	Chari
344	11/16/2015	18	1031	0	87	27682	Chari
345	11/16/2015	19	2061	17	368	26356	Chari
346	11/16/2015	20	335	0	219	28246	Chari
347	11/16/2015	21	255	1	1012	27530	Chari
348	11/16/2015	22	45	0	13	28742	Chari
349	11/16/2015	23	516	0	114	28172	Chari
350	11/17/2015	0	858	28	442	27472	Chari
351	11/17/2015	1	715	22	190	27871	Chari
352	11/17/2015	2	739	124	602	27335	Chari
353	11/17/2015	3	74	0	200	28528	Chari
354	11/17/2015	4	60	0	177	28563	Chari
355	11/17/2015	5	2051	14	320	26413	Chari
356	11/17/2015	6	2492	109	2826	23373	Chari
357	11/17/2015	7	11886	154	2220	14542	Chari
358	11/17/2015	8	12460	314	5860	10166	Chari
359	11/17/2015	9	17628	170	4673	6353	Chari
360	11/17/2015	10	18360	32	2067	8341	Chari
361	11/17/2015	11	3673	3	226	24896	Chari
362	11/17/2015	12	7491	65	789	20455	Chari
363	11/17/2015	13	18668	658	4062	5414	Chari
364	11/17/2015	14	13564	1565	8793	4878	Chari
365	11/17/2015	15	7573	387	8409	12429	Chari
366	11/17/2015	16	13877	100	5052	9779	Chari
367	11/17/2015	17	13726	26	3090	11960	Chari
368	11/17/2015	18	391	6	90	28313	Chari
369	11/17/2015	19	953	21	351	27465	Chari
370	11/17/2015	20	1578	0	139	27091	Chari
371	11/17/2015	21	5475	248	4849	18222	Chari
372	11/17/2015	22	4858	189	1610	22143	Chari
373	11/17/2015	23	57	0	92	28649	Chari
374	11/18/2015	0	119	1	89	28591	Chari
375	11/18/2015	1	3612	18	660	24512	Chari
376	11/18/2015	2	4103	41	1894	22762	Chari
377	11/18/2015	3	0	0	179	28619	Chari
378	11/18/2015	4	583	13	324	27880	Chari
379	11/18/2015	5	22	1	92	28687	Chari
380	11/18/2015	6	2667	37	436	25660	Chari
381	11/18/2015	7	1929	2	176	26691	Chari
382	11/18/2015	8	5224	177	4931	18468	Chari
383	11/18/2015	9	12061	51	4106	12604	Chari
384	11/18/2015	10	11962	84	3392	13362	Chari
385	11/18/2015	11	9948	261	1778	16815	Chari
386	11/18/2015	12	7354	0	349	21097	Chari
387	11/18/2015	13	17511	51	1949	9287	Chari
388	11/18/2015	14	4591	87	3303	20819	Chari
389	11/18/2015	15	6807	873	9914	11208	Chari
390	11/18/2015	16	18912	239	4039	5610	Chari
391	11/18/2015	17	11975	65	6123	10635	Chari
392	11/18/2015	18	496	46	410	27848	Chari
393	11/18/2015	19	5	0	65	28732	Chari
394	11/18/2015	20	111	0	56	28633	Chari
395	11/18/2015	21	12149	101	1062	15486	Chari
396	11/18/2015	22	1016	1	110	27673	Chari
397	11/18/2015	23	7294	0	79	21429	Chari
398	11/19/2015	0	5924	87	4411	18378	Chari
399	11/19/2015	1	155	42	748	27853	Chari
400	11/19/2015	2	5	0	101	28694	Chari
401	11/19/2015	3	485	15	182	28120	Chari
402	11/19/2015	4	95	30	789	27886	Chari
403	11/19/2015	5	196	12	131	28459	Chari
404	11/19/2015	6	11439	84	2041	15236	Chari
405	11/19/2015	7	9908	158	2203	16541	Chari
406	11/19/2015	8	9379	16	3606	15799	Chari
407	11/19/2015	9	13010	154	3410	12248	Chari
408	11/19/2015	10	10671	110	3707	14312	Chari
409	11/19/2015	11	2395	0	273	26130	Chari
410	11/19/2015	12	2833	0	334	25633	Chari
411	11/19/2015	13	6591	34	4660	17509	Chari
412	11/19/2015	14	16358	356	3165	8921	Chari
413	11/19/2015	15	6175	475	7846	14302	Chari
414	11/19/2015	16	16525	223	1368	10684	Chari
415	11/19/2015	17	5306	72	644	22780	Chari
416	11/19/2015	18	2020	58	387	26335	Chari
417	11/19/2015	19	47	0	86	28665	Chari
418	11/19/2015	20	201	2	256	28341	Chari
419	11/19/2015	21	8016	191	6207	14388	Chari
420	11/19/2015	22	4767	13	2651	21369	Chari
421	11/19/2015	23	1547	8	1110	26133	Chari
422	11/20/2015	0	234	33	282	28251	Chari
423	11/20/2015	1	303	4	158	28337	Chari
424	11/20/2015	2	51	0	55	28694	Chari
425	11/20/2015	3	141	0	88	28569	Chari
426	11/20/2015	4	268	3	241	28288	Chari
427	11/20/2015	5	9708	38	1844	30658	Chari
428	11/20/2015	6	12474	137	795	15487	Chari
429	11/20/2015	7	141	3	597	28067	Chari
430	11/20/2015	8	13328	84	5184	10206	Chari
431	11/20/2015	9	16741	72	2030	9957	Chari
432	11/20/2015	10	20484	37	1687	6590	Chari
433	11/20/2015	11	7924	56	3763	17057	Chari
434	11/20/2015	12	4335	0	212	24255	Chari
435	11/20/2015	13	789	0	279	27732	Chari
436	11/20/2015	14	5674	374	9499	13251	Chari
437	11/20/2015	15	8837	494	10923	8546	Chari
438	11/20/2015	16	16986	150	3595	8071	Chari
439	11/20/2015	17	9775	198	2727	16100	Chari
440	11/20/2015	18	547	25	444	27782	Chari
441	11/20/2015	19	3505	88	985	24222	Chari
442	11/20/2015	20	7236	88	1297	20181	Chari
443	11/20/2015	21	6027	12	569	22192	Chari
444	11/20/2015	22	303	0	35	28460	Chari
445	11/20/2015	23	11643	147	966	16044	Chari
446	11/21/2015	0	2273	23	365	26141	Chari
447	11/21/2015	1	897	42	142	27719	Chari
448	11/21/2015	2	3194	54	746	24804	Chari
449	11/21/2015	3	3328	22	1064	24386	Chari
450	11/21/2015	4	4722	7	603	23470	Chari
451	11/21/2015	5	472	16	73	28239	Chari
452	11/21/2015	6	1159	0	140	27462	Chari
453	11/21/2015	7	2290	56	1538	24922	Chari
454	11/21/2015	8	20564	17	3258	4961	Chari
455	11/21/2015	9	5989	61	9678	13074	Chari
456	11/21/2015	10	20034	144	1972	6650	Chari
457	11/21/2015	11	11533	1	545	16719	Chari
458	11/21/2015	12	2153	0	86	26561	Chari
459	11/21/2015	13	5593	231	4099	18879	Chari
460	11/21/2015	14	16918	190	4380	7312	Chari
461	11/21/2015	15	20223	118	4106	4351	Chari
462	11/21/2015	16	24806	394	5576	7225	Chari
463	11/21/2015	17	13476	166	1877	20975	Chari
464	11/21/2015	18	255	17	102	28426	Chari
465	11/21/2015	19	881	0	91	27826	Chari
466	11/21/2015	20	1850	88	804	26058	Chari
467	11/21/2015	21	774	9	369	27658	Chari
468	11/21/2015	22	1573	18	412	26797	Chari
469	11/21/2015	23	21209	60	955	6574	Chari
470	11/22/2015	0	19907	17	2948	5928	Chari
471	11/22/2015	1	14316	91	2959	11436	Chari
472	11/22/2015	2	8214	0	259	20327	Chari
473	11/22/2015	3	2542	19	1404	24833	Chari
474	11/22/2015	4	339	1	53	28407	Chari
475	11/22/2015	5	1685	8	162	26947	Chari
476	11/22/2015	6	381	51	377	27991	Chari
477	11/22/2015	7	1478	46	183	27091	Chari
478	11/22/2015	8	3189	54	1160	24397	Chari
479	11/22/2015	9	8974	61	8729	11038	Chari
480	11/22/2015	10	13423	85	2838	12454	Chari
481	11/22/2015	11	20648	105	2263	5782	Chari
482	11/22/2015	12	10800	198	4276	13526	Chari
483	11/22/2015	13	19230	347	5051	4052	Chari
484	11/22/2015	14	20828	54	4419	3499	Chari
485	11/22/2015	15	9027	465	8439	10871	Chari
486	11/22/2015	16	7416	201	3834	17349	Chari
487	11/22/2015	17	1670	64	841	26194	Chari
488	11/22/2015	18	889	3	294	27718	Chari
489	11/22/2015	19	42	0	59	28699	Chari
490	11/22/2015	20	2197	72	687	25842	Chari
491	11/22/2015	21	694	2	159	27945	Chari
492	11/22/2015	22	148	0	65	28589	Chari
493	11/22/2015	23	2267	14	1180	25339	Chari
494	11/23/2015	0	16494	97	2841	9366	Chari
495	11/23/2015	1	4847	82	1934	21937	Chari
496	11/23/2015	2	5248	0	38	23516	Chari
497	11/23/2015	3	696	0	101	28003	Chari
498	11/23/2015	4	291	1	197	39863	Chari
499	11/23/2015	5	1578	40	417	26759	Chari
500	11/23/2015	6	1488	0	97	27215	Chari
501	11/23/2015	7	5774	45	1446	21533	Chari
502	11/23/2015	8	8821	14	1999	17966	Chari
503	11/23/2015	9	5526	231	4409	18636	Chari
504	11/23/2015	10	7599	90	7529	13582	Chari
505	11/23/2015	11	22579	3	1510	4706	Chari
506	11/23/2015	12	22880	0	1153	4767	Chari
507	11/23/2015	13	9864	75	3252	15611	Chari
508	11/23/2015	14	8101	55	5343	15301	Chari
509	11/23/2015	15	14439	535	7552	6272	Chari
510	11/23/2015	16	16273	156	3746	8625	Chari
511	11/23/2015	17	2348	374	3833	22247	Chari
512	11/23/2015	18	8570	127	2948	17155	Chari
513	11/23/2015	19	5524	172	1099	22003	Chari
514	11/23/2015	20	1758	0	70	26972	Chari
515	11/23/2015	21	6663	0	546	21593	Chari
516	11/23/2015	22	6580	45	589	21586	Chari
517	11/23/2015	23	2037	0	46	26715	Chari
518	11/24/2015	0	168	3	132	28497	Chari
519	11/24/2015	1	8391	22	516	19873	Chari
520	11/24/2015	2	6170	11	367	22252	Chari
521	11/24/2015	3	798	0	26	27974	Chari
522	11/24/2015	4	2962	40	721	25077	Chari
523	11/24/2015	5	85	0	73	28712	Chari
524	11/24/2015	6	7998	20	1779	19001	Chari
525	11/24/2015	7	23144	92	3101	2463	Chari
526	11/24/2015	8	11409	54	5720	11619	Chari
527	11/24/2015	9	8663	75	5854	14208	Chari
528	11/24/2015	10	10183	65	3827	14723	Chari
529	11/24/2015	11	4803	19	1396	22582	Chari
530	11/24/2015	12	6578	14	2650	19560	Chari
531	11/24/2015	13	16550	18	4136	8096	Chari
532	11/24/2015	14	7654	225	7920	12999	Chari
533	11/24/2015	15	18568	132	4775	5326	Chari
534	11/24/2015	16	13036	160	6471	9134	Chari
535	11/24/2015	17	5455	10	799	22534	Chari
536	11/24/2015	18	881	21	610	27288	Chari
537	11/24/2015	19	82	0	96	28624	Chari
538	11/24/2015	20	10451	0	401	17948	Chari
539	11/24/2015	21	16237	36	1547	10970	Chari
540	11/24/2015	22	156	21	85	41055	Chari
541	11/24/2015	23	6391	60	554	28360	Chari
542	11/25/2015	0	956	0	41	27803	Chari
543	11/25/2015	1	5967	3	423	22409	Chari
544	11/25/2015	2	8752	52	677	19319	Chari
545	11/25/2015	3	1074	0	85	27631	Chari
546	11/25/2015	4	1090	0	142	27568	Chari
547	11/25/2015	5	5051	24	248	23479	Chari
548	11/25/2015	6	2525	12	264	25999	Chari
549	11/25/2015	7	5563	33	1713	21489	Chari
550	11/25/2015	8	7305	12	3970	17513	Chari
551	11/25/2015	9	18077	91	4703	5931	Chari
552	11/25/2015	10	16094	88	4157	8461	Chari
553	11/25/2015	11	7128	99	7798	13773	Chari
554	11/25/2015	12	15031	253	6112	7404	Chari
555	11/25/2015	13	10843	68	5677	12214	Chari
556	11/25/2015	14	5376	659	11875	10890	Chari
557	11/25/2015	15	5980	271	8922	13625	Chari
558	11/25/2015	16	1204	53	1725	25818	Chari
559	11/25/2015	17	442	5	50	28305	Chari
560	11/25/2015	18	3669	59	2715	22357	Chari
561	11/25/2015	19	16839	40	2618	9301	Chari
562	11/25/2015	20	3323	0	27	25450	Chari
563	11/25/2015	21	3543	1	348	24910	Chari
564	11/25/2015	22	12280	23	935	15562	Chari
565	11/25/2015	23	19340	45	3890	5465	Chari
566	11/26/2015	0	9524	31	406	18841	Chari
567	11/26/2015	1	3739	20	387	24662	Chari
568	11/26/2015	2	180	0	99	28519	Chari
569	11/26/2015	3	628	4	133	28035	Chari
570	11/26/2015	4	1917	17	242	26626	Chari
571	11/26/2015	5	551	0	114	28135	Chari
572	11/26/2015	6	866	0	50	27882	Chari
573	11/26/2015	7	16467	105	3468	8760	Chari
574	11/26/2015	8	23101	21	3137	2543	Chari
575	11/26/2015	9	21052	42	1945	5761	Chari
576	11/26/2015	10	13857	546	5455	8940	Chari
577	11/26/2015	11	12385	437	5443	10535	Chari
578	11/26/2015	12	18147	97	3422	7136	Chari
579	11/26/2015	13	18633	44	935	9188	Chari
580	11/26/2015	14	14591	134	5149	8924	Chari
581	11/26/2015	15	9047	285	5971	13497	Chari
582	11/26/2015	16	10078	103	5002	13619	Chari
583	11/26/2015	17	2039	21	175	26565	Chari
584	11/26/2015	18	1612	0	29	27157	Chari
585	11/26/2015	19	1921	38	2241	24600	Chari
586	11/26/2015	20	14051	48	5854	8849	Chari
587	11/26/2015	21	12817	36	754	15185	Chari
588	11/26/2015	22	1350	21	114	27313	Chari
589	11/26/2015	23	3694	15	2352	22763	Chari
590	11/27/2015	0	4803	24	1325	22646	Chari
591	11/27/2015	1	448	46	285	28021	Chari
592	11/27/2015	2	43	14	60	28685	Chari
593	11/27/2015	3	1488	1	217	27094	Chari
594	11/27/2015	4	1478	0	11	27309	Chari
595	11/27/2015	5	324	0	43	28433	Chari
596	11/27/2015	6	1349	0	543	26910	Chari
597	11/27/2015	7	27	0	37	28744	Chari
598	11/27/2015	8	8420	119	5032	15227	Chari
599	11/27/2015	9	11586	475	8345	8394	Chari
600	11/27/2015	10	9829	139	8564	10270	Chari
601	11/27/2015	11	17603	100	2729	8368	Chari
602	11/27/2015	12	10642	123	6257	11776	Chari
603	11/27/2015	13	8686	733	9836	9545	Chari
604	11/27/2015	14	12797	182	6595	9228	Chari
605	11/27/2015	15	14342	443	7100	6915	Chari
606	11/27/2015	16	14158	253	5879	8508	Chari
607	11/27/2015	17	11077	24	784	16915	Chari
608	11/27/2015	18	321	0	73	28408	Chari
609	11/27/2015	19	957	10	359	27474	Chari
610	11/27/2015	20	920	63	801	27014	Chari
611	11/27/2015	21	21838	39	1016	5907	Chari
612	11/27/2015	22	7568	83	467	20684	Chari
613	11/27/2015	23	8461	0	1146	19221	Chari
614	11/28/2015	0	10981	22	3004	14787	Chari
615	11/28/2015	1	1389	125	715	26571	Chari
616	11/28/2015	2	1199	0	31	27568	Chari
617	11/28/2015	3	74	0	22	28704	Chari
618	11/28/2015	4	940	10	876	26976	Chari
619	11/28/2015	5	1618	0	105	27077	Chari
620	11/28/2015	6	2216	0	91	26499	Chari
621	11/28/2015	7	14387	90	3231	11092	Chari
622	11/28/2015	8	14162	198	3726	10708	Chari
623	11/28/2015	9	6619	67	992	21130	Chari
624	11/28/2015	10	10445	18	5030	13297	Chari
625	11/28/2015	11	6949	134	7456	14261	Chari
626	11/28/2015	12	5277	9	1572	21944	Chari
627	11/28/2015	13	8344	112	5077	15267	Chari
628	11/28/2015	14	12925	224	5504	10145	Chari
629	11/28/2015	15	9404	118	9343	9935	Chari
630	11/28/2015	16	8327	206	7494	12775	Chari
631	11/28/2015	17	5756	44	1453	21547	Chari
632	11/28/2015	18	503	0	18	28277	Chari
633	11/28/2015	19	2641	26	2442	23691	Chari
634	11/28/2015	20	1362	0	8	27432	Chari
635	11/28/2015	21	1875	0	413	26512	Chari
636	11/28/2015	22	12006	16	2502	14274	Chari
637	11/28/2015	23	2147	35	1082	25568	Chari
638	11/29/2015	0	8864	14	899	19013	Chari
639	11/29/2015	1	0	0	77	28723	Chari
640	11/29/2015	2	91	0	76	28635	Chari
641	11/29/2015	3	427	13	128	28232	Chari
642	11/29/2015	4	264	0	25	28509	Chari
643	11/29/2015	5	441	14	33	28312	Chari
644	11/29/2015	6	4534	16	1320	22932	Chari
645	11/29/2015	7	6964	34	1296	20506	Chari
646	11/29/2015	8	29	0	94	28675	Chari
647	11/29/2015	9	2490	77	2735	23498	Chari
648	11/29/2015	10	15729	40	3552	9481	Chari
649	11/29/2015	11	9203	30	2998	16569	Chari
650	11/29/2015	12	10097	155	5436	13110	Chari
651	11/29/2015	13	15372	165	4004	9259	Chari
652	11/29/2015	14	8645	52	3038	17067	Chari
653	11/29/2015	15	5515	375	9236	13674	Chari
654	11/29/2015	16	11734	92	5459	11513	Chari
655	11/29/2015	17	2261	70	2267	24202	Chari
656	11/29/2015	18	436	0	44	28322	Chari
657	11/29/2015	19	339	0	157	28304	Chari
658	11/29/2015	20	730	0	224	27844	Chari
659	11/29/2015	21	5898	55	1588	21259	Chari
660	11/29/2015	22	1349	0	211	27242	Chari
661	11/29/2015	23	2424	1	337	26038	Chari
662	11/30/2015	0	202	6	85	28529	Chari
663	11/30/2015	1	5188	23	1463	22126	Chari
664	11/30/2015	2	132	0	69	28597	Chari
665	11/30/2015	3	2967	36	1348	24449	Chari
666	11/30/2015	4	1117	0	45	27640	Chari
667	11/30/2015	5	6719	91	680	21310	Chari
668	11/30/2015	6	521	0	15	28270	Chari
669	11/30/2015	7	2271	50	1671	24808	Chari
670	11/30/2015	8	7520	65	1013	20204	Chari
671	11/30/2015	9	4400	109	5961	18330	Chari
672	11/30/2015	10	9638	133	2729	16298	Chari
673	11/30/2015	11	10206	134	5557	12903	Chari
674	11/30/2015	12	159	0	27	28616	Chari
675	11/30/2015	13	6045	37	3807	18911	Chari
676	11/30/2015	14	6418	393	4345	17642	Chari
677	11/30/2015	15	11491	231	5265	11813	Chari
678	11/30/2015	16	15123	89	1552	12038	Chari
679	11/30/2015	17	6185	15	865	21735	Chari
680	11/30/2015	18	54	0	79	28665	Chari
681	11/30/2015	19	321	9	358	28112	Chari
682	11/30/2015	20	3437	5	1119	24241	Chari
683	11/30/2015	21	7690	109	1456	19545	Chari
684	11/30/2015	22	51	12	56	28679	Chari
685	11/30/2015	23	3234	4	357	25205	Chari
686	12/1/2015	0	85	0	62	28675	Chari
687	12/1/2015	1	585	0	64	28151	Chari
688	12/1/2015	2	181	2	70	28549	Chari
689	12/1/2015	3	619	0	125	28056	Chari
690	12/1/2015	4	203	8	204	28383	Chari
691	12/1/2015	5	306	0	97	28397	Chari
692	12/1/2015	6	2183	80	478	26061	Chari
693	12/1/2015	7	1005	49	495	27251	Chari
694	12/1/2015	8	2823	59	1229	24687	Chari
695	12/1/2015	9	5955	509	9076	13260	Chari
696	12/1/2015	10	6150	305	12420	9927	Chari
697	12/1/2015	11	5876	800	16018	6106	Chari
698	12/1/2015	12	447	13	1162	7379	Chari
699	12/1/2015	13	1269	199	674	2920	Chari
1	10/22/2015	13	4779	1609	16490	5922	Jena
2	10/22/2015	14	11795	1961	6269	8773	Jena
3	10/22/2015	15	11064	2090	5252	10394	Jena
4	10/22/2015	16	6165	297	2326	20014	Jena
5	10/22/2015	17	15903	593	3852	8452	Jena
6	10/22/2015	18	12610	882	11029	4277	Jena
7	10/22/2015	19	6334	108	1909	20449	Jena
8	10/22/2015	20	4071	72	214	24445	Jena
9	10/22/2015	21	5801	258	9031	13710	Jena
10	10/22/2015	22	12715	144	2491	13448	Jena
11	10/22/2015	23	2849	0	127	25824	Jena
12	10/23/2015	0	9988	185	11427	7202	Jena
13	10/23/2015	1	8785	69	5569	14377	Jena
14	10/23/2015	2	2024	0	134	26648	Jena
15	10/23/2015	3	1770	62	950	26018	Jena
16	10/23/2015	4	3081	0	198	25523	Jena
17	10/23/2015	5	2676	0	113	26011	Jena
18	10/23/2015	6	1869	28	121	26780	Jena
19	10/23/2015	7	3104	88	1530	24035	Jena
20	10/23/2015	8	9041	645	9109	10005	Jena
21	10/23/2015	9	13061	1507	9039	5195	Jena
22	10/23/2015	10	24435	1605	2267	493	Jena
23	10/23/2015	11	12136	1094	2495	13073	Jena
24	10/23/2015	12	10834	470	2548	14948	Jena
25	10/23/2015	13	18327	1141	5663	3671	Jena
26	10/23/2015	14	9669	1187	10619	7325	Jena
27	10/23/2015	15	7693	294	4329	16482	Jena
28	10/23/2015	16	396	4	150	28250	Jena
29	10/23/2015	17	12374	650	5778	10000	Jena
30	10/23/2015	18	19584	73	3904	5247	Jena
31	10/23/2015	19	4116	31	431	24220	Jena
32	10/23/2015	20	4323	28	890	23559	Jena
33	10/23/2015	21	1097	22	239	27444	Jena
34	10/23/2015	22	11356	60	4190	13194	Jena
35	10/23/2015	23	21779	36	2974	4009	Jena
36	10/24/2015	0	15467	7	235	13091	Jena
37	10/24/2015	1	1219	7	167	27409	Jena
38	10/24/2015	2	3584	32	481	24703	Jena
39	10/24/2015	3	201	0	0	28597	Jena
40	10/24/2015	4	3697	72	380	24651	Jena
41	10/24/2015	5	680	0	60	28062	Jena
42	10/24/2015	6	637	3	103	28057	Jena
43	10/24/2015	7	2288	46	1457	25031	Jena
44	10/24/2015	8	1705	32	3102	23961	Jena
45	10/24/2015	9	17801	408	4971	5618	Jena
46	10/24/2015	10	16135	107	4964	7594	Jena
47	10/24/2015	11	22476	55	3010	3261	Jena
48	10/24/2015	12	16909	95	2972	8824	Jena
49	10/24/2015	13	3312	31	632	24823	Jena
50	10/24/2015	14	13887	33	1732	13148	Jena
51	10/24/2015	15	4949	176	3347	20330	Jena
52	10/24/2015	16	4401	13	1291	23095	Jena
53	10/24/2015	17	13475	55	4154	11122	Jena
54	10/24/2015	18	14791	80	3521	10408	Jena
55	10/24/2015	19	3461	137	1711	23493	Jena
56	10/24/2015	20	2105	51	95	26549	Jena
57	10/24/2015	21	241	0	49	28508	Jena
58	10/24/2015	22	8515	42	1527	18716	Jena
59	10/24/2015	23	19835	62	3365	5540	Jena
60	10/25/2015	0	5430	13	1042	22315	Jena
61	10/25/2015	1	377	0	217	28204	Jena
62	10/25/2015	2	147	0	37	28616	Jena
63	10/25/2015	3	3087	1	115	25599	Jena
64	10/25/2015	4	2880	167	934	24819	Jena
65	10/25/2015	5	1991	0	57	26750	Jena
66	10/25/2015	6	1540	10	192	27058	Jena
67	10/25/2015	7	899	0	32	27899	Jena
68	10/25/2015	8	5037	72	7110	16581	Jena
69	10/25/2015	9	5753	179	4291	18579	Jena
70	10/25/2015	10	10513	313	4733	13241	Jena
71	10/25/2015	11	7469	465	7275	13589	Jena
72	10/25/2015	12	7542	562	9511	11185	Jena
73	10/25/2015	13	3788	282	2709	22023	Jena
74	10/25/2015	14	9078	733	5068	13921	Jena
75	10/25/2015	15	9088	622	9428	9660	Jena
76	10/25/2015	16	3509	87	1577	23627	Jena
77	10/25/2015	17	4455	252	5548	18547	Jena
78	10/25/2015	18	6028	129	10289	12362	Jena
79	10/25/2015	19	5967	15	1668	21148	Jena
80	10/25/2015	20	1227	0	46	27527	Jena
81	10/25/2015	21	1218	16	2038	25530	Jena
82	10/25/2015	22	7411	32	6493	14864	Jena
83	10/25/2015	23	10413	27	2413	15945	Jena
84	10/26/2015	0	4400	78	653	23669	Jena
85	10/26/2015	1	901	0	72	27829	Jena
86	10/26/2015	2	546	21	120	28113	Jena
87	10/26/2015	3	1781	0	478	26547	Jena
88	10/26/2015	4	1048	14	188	27550	Jena
89	10/26/2015	5	1278	0	1	27523	Jena
90	10/26/2015	6	3196	0	93	25511	Jena
91	10/26/2015	7	2617	113	1384	24706	Jena
92	10/26/2015	8	3901	106	4792	20003	Jena
93	10/26/2015	9	5696	255	7278	15571	Jena
94	10/26/2015	10	6421	212	10337	11828	Jena
95	10/26/2015	11	9046	80	7721	11953	Jena
96	10/26/2015	12	22040	416	4291	2055	Jena
97	10/26/2015	13	9828	2452	3700	12820	Jena
98	10/26/2015	14	10907	2322	11271	4298	Jena
99	10/26/2015	15	6851	408	8193	13356	Jena
100	10/26/2015	16	3840	93	867	24002	Jena
101	10/26/2015	17	18007	104	5766	4923	Jena
102	10/26/2015	18	16275	105	6043	6375	Jena
103	10/26/2015	19	3918	76	832	23974	Jena
104	10/26/2015	20	1005	0	13	27784	Jena
105	10/26/2015	21	1538	5	175	27082	Jena
106	10/26/2015	22	3060	30	1863	23845	Jena
107	10/26/2015	23	13646	49	4725	10380	Jena
108	10/27/2015	0	1296	19	284	27203	Jena
109	10/27/2015	1	2084	8	97	26611	Jena
110	10/27/2015	2	7888	46	1350	19514	Jena
111	10/27/2015	3	3862	25	821	24093	Jena
112	10/27/2015	4	7185	4	127	21485	Jena
113	10/27/2015	5	1297	0	11	27490	Jena
114	10/27/2015	6	1952	9	167	26672	Jena
115	10/27/2015	7	970	111	1201	26542	Jena
116	10/27/2015	8	3211	58	5733	19796	Jena
117	10/27/2015	9	10377	41	9349	9033	Jena
118	10/27/2015	10	12379	25	5153	11245	Jena
119	10/27/2015	11	26710	11	1602	477	Jena
120	10/27/2015	12	14889	18	4089	9802	Jena
121	10/27/2015	13	6797	106	5640	16257	Jena
122	10/27/2015	14	17801	571	5262	5168	Jena
123	10/27/2015	15	5843	151	1372	21434	Jena
124	10/27/2015	16	10276	220	4375	13927	Jena
125	10/27/2015	17	12499	21	1994	14294	Jena
126	10/27/2015	18	8618	73	2284	17827	Jena
127	10/27/2015	19	2299	0	0	26509	Jena
128	10/27/2015	20	2323	0	38	26437	Jena
129	10/27/2015	21	1352	8	173	27267	Jena
130	10/27/2015	22	12721	0	1307	14774	Jena
131	10/27/2015	23	12996	64	1695	14045	Jena
132	10/28/2015	0	1098	0	23	27677	Jena
133	10/28/2015	1	805	0	49	27946	Jena
134	10/28/2015	2	3126	14	398	25264	Jena
135	10/28/2015	3	5227	0	91	23482	Jena
136	10/28/2015	4	5227	34	390	23147	Jena
137	10/28/2015	5	1247	0	29	27524	Jena
138	10/28/2015	6	1527	58	116	27101	Jena
139	10/28/2015	7	1370	20	1011	26427	Jena
140	10/28/2015	8	2359	79	3178	23178	Jena
141	10/28/2015	9	8638	133	3677	16352	Jena
142	10/28/2015	10	6635	34	3846	18283	Jena
143	10/28/2015	11	3650	30	1699	23421	Jena
144	10/28/2015	12	3673	4	430	24695	Jena
145	10/28/2015	13	5480	81	2155	21084	Jena
146	10/28/2015	14	12928	119	3120	12631	Jena
147	10/28/2015	15	3855	43	12118	12784	Jena
148	10/28/2015	16	13044	193	8305	7260	Jena
149	10/28/2015	17	11249	98	4956	12497	Jena
150	10/28/2015	18	16419	193	3825	8361	Jena
151	10/28/2015	19	2651	94	425	25630	Jena
152	10/28/2015	20	989	0	31	27782	Jena
153	10/28/2015	21	10836	27	670	17267	Jena
154	10/28/2015	22	6836	18	1602	20342	Jena
155	10/28/2015	23	8000	1	1069	19730	Jena
156	10/29/2015	0	1478	0	95	27229	Jena
157	10/29/2015	1	2064	0	58	26678	Jena
158	10/29/2015	2	6989	0	329	21480	Jena
159	10/29/2015	3	487	0	38	28283	Jena
160	10/29/2015	4	1714	2	153	26933	Jena
161	10/29/2015	5	1969	0	54	26777	Jena
162	10/29/2015	6	2256	0	69	26473	Jena
163	10/29/2015	7	859	3	522	27416	Jena
164	10/29/2015	8	7458	122	3854	17409	Jena
165	10/29/2015	9	4386	278	8541	15595	Jena
166	10/29/2015	10	5620	689	8840	13653	Jena
167	10/29/2015	11	5200	841	9498	13261	Jena
168	10/29/2015	12	4805	1445	10197	12351	Jena
169	10/29/2015	13	7557	1430	4931	14882	Jena
170	10/29/2015	14	6400	545	9345	12512	Jena
171	10/29/2015	15	6740	126	2726	19208	Jena
172	10/29/2015	16	3732	286	3808	20972	Jena
173	10/29/2015	17	20202	252	2244	6102	Jena
174	10/29/2015	18	8625	41	949	19187	Jena
175	10/29/2015	19	2656	9	359	25776	Jena
176	10/29/2015	20	1564	0	81	27153	Jena
177	10/29/2015	21	3083	15	1678	24024	Jena
178	10/29/2015	22	4164	290	8140	16208	Jena
179	10/29/2015	23	18720	98	1356	8626	Jena
180	10/30/2015	0	553	2	122	28121	Jena
181	10/30/2015	1	397	0	18	28385	Jena
182	10/30/2015	2	1749	0	334	26719	Jena
183	10/30/2015	3	5162	19	367	23252	Jena
184	10/30/2015	4	1188	0	5	27605	Jena
185	10/30/2015	5	1975	21	421	26383	Jena
186	10/30/2015	6	189	3	76	28534	Jena
187	10/30/2015	7	3909	1	40	24850	Jena
188	10/30/2015	8	7790	172	6114	14734	Jena
189	10/30/2015	9	6358	21	6560	15861	Jena
190	10/30/2015	10	9749	418	6425	12206	Jena
191	10/30/2015	11	8366	221	7729	12484	Jena
192	10/30/2015	12	18414	71	7143	3174	Jena
193	10/30/2015	13	12091	228	6482	9999	Jena
194	10/30/2015	14	14996	278	8804	4720	Jena
195	10/30/2015	15	7395	256	2141	19008	Jena
196	10/30/2015	16	11190	130	2067	15415	Jena
197	10/30/2015	17	8686	97	1310	18715	Jena
198	10/30/2015	18	6424	74	1484	20816	Jena
199	10/30/2015	19	2454	0	128	26218	Jena
200	10/30/2015	20	2563	0	28	26211	Jena
201	10/30/2015	21	12286	100	1918	14504	Jena
202	10/30/2015	22	3230	6	313	25249	Jena
203	10/30/2015	23	2802	10	96	25892	Jena
204	10/31/2015	0	9139	80	953	18630	Jena
205	10/31/2015	1	2180	0	21	26599	Jena
206	10/31/2015	2	2747	12	414	25625	Jena
207	10/31/2015	3	6668	0	3	22129	Jena
208	10/31/2015	4	2331	0	20	26451	Jena
209	10/31/2015	5	3176	0	93	25531	Jena
210	10/31/2015	6	3699	0	45	25054	Jena
211	10/31/2015	7	2378	18	721	25683	Jena
212	10/31/2015	8	3183	61	1802	23783	Jena
213	10/31/2015	9	3307	286	4049	21158	Jena
214	10/31/2015	10	8323	35	5615	14829	Jena
215	10/31/2015	11	18936	106	4509	5249	Jena
216	10/31/2015	12	19720	447	4102	4529	Jena
217	10/31/2015	13	20518	340	3759	4183	Jena
218	10/31/2015	14	11603	194	3127	13878	Jena
219	10/31/2015	15	17140	390	5088	6182	Jena
220	10/31/2015	16	9956	186	5427	13229	Jena
221	10/31/2015	17	16525	439	4426	7410	Jena
222	10/31/2015	18	5131	313	3476	19882	Jena
223	10/31/2015	19	613	1	59	28127	Jena
224	10/31/2015	20	3640	118	1082	23958	Jena
225	10/31/2015	21	3689	113	218	24780	Jena
226	10/31/2015	22	2260	0	115	26427	Jena
227	10/31/2015	23	4470	106	786	23438	Jena
228	11/1/2015	0	11985	110	2834	13869	Jena
229	11/1/2015	1	6258	58	697	50589	Jena
230	11/1/2015	2	430	14	61	28295	Jena
231	11/1/2015	3	2783	3	338	25682	Jena
232	11/1/2015	4	2941	0	37	25822	Jena
233	11/1/2015	5	2739	1	283	25779	Jena
234	11/1/2015	6	4824	118	557	23301	Jena
235	11/1/2015	7	1210	41	263	27316	Jena
236	11/1/2015	8	3530	18	96	25156	Jena
237	11/1/2015	9	6120	327	6365	15986	Jena
238	11/1/2015	10	7048	993	11096	9663	Jena
239	11/1/2015	11	5309	2482	15190	5821	Jena
240	11/1/2015	12	14677	4414	6594	3115	Jena
241	11/1/2015	13	9038	3407	9929	6424	Jena
242	11/1/2015	14	8062	2157	11270	7311	Jena
243	11/1/2015	15	14979	1135	8351	4345	Jena
244	11/1/2015	16	9021	571	1743	17465	Jena
245	11/1/2015	17	11210	217	5098	12273	Jena
246	11/1/2015	18	3514	41	939	24306	Jena
247	11/1/2015	19	2691	0	18	26093	Jena
248	11/1/2015	20	4226	32	687	23855	Jena
249	11/1/2015	21	9946	13	276	18563	Jena
250	11/1/2015	22	3278	3	125	25394	Jena
251	11/1/2015	23	12489	129	2342	13842	Jena
252	11/2/2015	0	4353	136	599	23712	Jena
253	11/2/2015	1	780	0	79	27939	Jena
254	11/2/2015	2	1241	13	426	27120	Jena
255	11/2/2015	3	3110	0	0	25692	Jena
256	11/2/2015	4	3526	0	261	25013	Jena
257	11/2/2015	5	3180	137	770	24711	Jena
258	11/2/2015	6	1181	0	33	27586	Jena
259	11/2/2015	7	946	1	288	27597	Jena
260	11/2/2015	8	1961	149	12156	14524	Jena
261	11/2/2015	9	484	595	24034	3688	Jena
262	11/2/2015	10	251	1397	26985	168	Jena
263	11/2/2015	11	1811	1790	22384	2823	Jena
264	11/2/2015	12	4474	2402	17052	4870	Jena
265	11/2/2015	13	7054	1645	11137	8964	Jena
266	11/2/2015	14	7701	2252	12505	6344	Jena
267	11/2/2015	15	14827	773	5817	7391	Jena
268	11/2/2015	16	5553	134	3371	19740	Jena
269	11/2/2015	17	18880	21	2088	7811	Jena
270	11/2/2015	18	1909	13	690	26190	Jena
271	11/2/2015	19	9167	38	2471	17124	Jena
272	11/2/2015	20	2755	7	1020	25016	Jena
273	11/2/2015	21	472	0	49	28279	Jena
274	11/2/2015	22	15446	76	823	12457	Jena
275	11/2/2015	23	2225	0	5	26570	Jena
276	11/3/2015	0	6253	0	76	22469	Jena
277	11/3/2015	1	4284	26	212	24279	Jena
278	11/3/2015	2	9214	31	2125	17431	Jena
279	11/3/2015	3	2294	0	58	26446	Jena
280	11/3/2015	4	1842	3	152	26803	Jena
281	11/3/2015	5	3543	0	0	25259	Jena
282	11/3/2015	6	4648	35	882	23235	Jena
283	11/3/2015	7	2397	0	1450	24981	Jena
284	11/3/2015	8	6176	469	9200	12949	Jena
285	11/3/2015	9	4121	1249	11165	12265	Jena
286	11/3/2015	10	2509	1148	10408	14733	Jena
287	11/3/2015	11	5163	271	4835	18531	Jena
288	11/3/2015	12	6497	692	5197	16416	Jena
289	11/3/2015	13	11293	1248	5053	11206	Jena
290	11/3/2015	14	9670	1631	8173	9324	Jena
291	11/3/2015	15	10666	663	11395	6076	Jena
292	11/3/2015	16	10662	170	1830	16140	Jena
293	11/3/2015	17	10982	723	5107	11988	Jena
294	11/3/2015	18	2560	476	2245	23517	Jena
295	11/3/2015	19	9072	0	39	19689	Jena
296	11/3/2015	20	8655	110	2571	17466	Jena
297	11/3/2015	21	9625	21	250	18904	Jena
298	11/3/2015	22	3317	5	283	25193	Jena
299	11/3/2015	23	3711	0	42	25048	Jena
300	11/4/2015	0	14398	20	240	14143	Jena
301	11/4/2015	1	9903	4	87	18804	Jena
302	11/4/2015	2	2373	0	100	26335	Jena
303	11/4/2015	3	5221	40	137	23402	Jena
304	11/4/2015	4	2990	79	416	25317	Jena
305	11/4/2015	5	4712	128	236	23724	Jena
306	11/4/2015	6	2583	94	1709	24412	Jena
307	11/4/2015	7	3150	237	2232	23182	Jena
308	11/4/2015	8	6185	54	1728	20862	Jena
309	11/4/2015	9	13408	1835	6176	7381	Jena
310	11/4/2015	10	9740	1149	5456	12465	Jena
311	11/4/2015	11	4870	438	4602	18890	Jena
312	11/4/2015	12	12437	1023	3576	11762	Jena
313	11/4/2015	13	6111	545	8406	13738	Jena
314	11/4/2015	14	2734	715	19548	5805	Jena
315	11/4/2015	15	2202	383	22567	3648	Jena
316	11/4/2015	16	11567	529	4672	12030	Jena
317	11/4/2015	17	2127	12	1847	24814	Jena
318	11/4/2015	18	4706	6	1071	23019	Jena
319	11/4/2015	19	10533	29	1115	17123	Jena
320	11/4/2015	20	9142	118	1687	17851	Jena
321	11/4/2015	21	11351	51	2044	15354	Jena
322	11/4/2015	22	10003	12	1852	16935	Jena
323	11/4/2015	23	6730	63	1132	20875	Jena
324	11/5/2015	0	1931	105	492	26270	Jena
325	11/5/2015	1	4062	0	108	24630	Jena
326	11/5/2015	2	5698	77	2104	20923	Jena
327	11/5/2015	3	694	9	429	27668	Jena
328	11/5/2015	4	3047	0	13	25738	Jena
329	11/5/2015	5	3855	59	310	24576	Jena
330	11/5/2015	6	10255	98	3016	15433	Jena
331	11/5/2015	7	4175	40	2184	22401	Jena
332	11/5/2015	8	6447	1183	8600	12598	Jena
333	11/5/2015	9	9579	1434	8875	8912	Jena
334	11/5/2015	10	4802	475	3824	19697	Jena
335	11/5/2015	11	4902	106	2467	21325	Jena
336	11/5/2015	12	10474	990	3345	13993	Jena
337	11/5/2015	13	5201	175	2626	20798	Jena
338	11/5/2015	14	11593	785	5565	10855	Jena
339	11/5/2015	15	6863	498	8205	13234	Jena
340	11/5/2015	16	4059	84	2762	21897	Jena
341	11/5/2015	17	4266	93	1197	23244	Jena
342	11/5/2015	18	4256	193	2072	22277	Jena
343	11/5/2015	19	3022	27	897	24854	Jena
344	11/5/2015	20	5769	12	162	22859	Jena
345	11/5/2015	21	6581	90	2293	19836	Jena
346	11/5/2015	22	7485	33	572	20708	Jena
347	11/5/2015	23	6415	69	1987	20337	Jena
348	11/6/2015	0	5827	43	1360	21564	Jena
349	11/6/2015	1	8033	53	1283	19439	Jena
350	11/6/2015	2	5939	71	1905	20883	Jena
351	11/6/2015	3	2813	0	264	25723	Jena
352	11/6/2015	4	4252	1	696	23853	Jena
353	11/6/2015	5	2125	2	395	26278	Jena
354	11/6/2015	6	2160	0	77	26561	Jena
355	11/6/2015	7	7706	261	1544	19289	Jena
356	11/6/2015	8	2310	0	1766	24756	Jena
357	11/6/2015	9	6849	510	8761	12672	Jena
358	11/6/2015	10	11148	466	3864	13324	Jena
359	11/6/2015	11	6559	219	4222	17800	Jena
360	11/6/2015	12	25877	815	1602	504	Jena
361	11/6/2015	13	3955	259	1717	22869	Jena
362	11/6/2015	14	5826	402	4816	17758	Jena
363	11/6/2015	15	9701	672	4454	13973	Jena
364	11/6/2015	16	4617	298	3957	19926	Jena
365	11/6/2015	17	8198	444	4750	15416	Jena
366	11/6/2015	18	2309	38	1420	25035	Jena
367	11/6/2015	19	2206	3	329	26262	Jena
368	11/6/2015	20	1944	23	921	25910	Jena
369	11/6/2015	21	180	5	109	28506	Jena
370	11/6/2015	22	10593	2	649	17558	Jena
371	11/6/2015	23	18388	90	1995	8327	Jena
372	11/7/2015	0	2525	2	92	26179	Jena
373	11/7/2015	1	1663	1	235	26901	Jena
374	11/7/2015	2	1622	1	23	27156	Jena
375	11/7/2015	3	2621	6	102	26071	Jena
376	11/7/2015	4	1984	2	377	26435	Jena
377	11/7/2015	5	1833	0	60	26907	Jena
378	11/7/2015	6	2170	15	148	26469	Jena
379	11/7/2015	7	8612	95	2288	17805	Jena
380	11/7/2015	8	171	0	49	28610	Jena
381	11/7/2015	9	3129	246	3159	22258	Jena
382	11/7/2015	10	10344	539	4924	12991	Jena
383	11/7/2015	11	4423	11	3023	21351	Jena
384	11/7/2015	12	7589	296	4912	16005	Jena
385	11/7/2015	13	14087	339	2473	11901	Jena
386	11/7/2015	14	4223	248	6332	17995	Jena
387	11/7/2015	15	9080	652	11811	7257	Jena
388	11/7/2015	16	7687	1784	16681	2650	Jena
389	11/7/2015	17	24610	92	1473	2625	Jena
390	11/7/2015	18	123	0	11	28664	Jena
391	11/7/2015	19	1003	0	236	27561	Jena
392	11/7/2015	20	15495	209	807	12291	Jena
393	11/7/2015	21	11767	111	783	16147	Jena
394	11/7/2015	22	15265	23	438	13072	Jena
395	11/7/2015	23	1041	10	112	27637	Jena
396	11/8/2015	0	537	0	74	28191	Jena
397	11/8/2015	1	2582	8	133	26077	Jena
398	11/8/2015	2	1133	1	72	27592	Jena
399	11/8/2015	3	511	1	75	28213	Jena
400	11/8/2015	4	1881	31	516	26374	Jena
401	11/8/2015	5	1705	0	78	27017	Jena
402	11/8/2015	6	2204	33	172	26389	Jena
403	11/8/2015	7	12956	77	1915	13852	Jena
404	11/8/2015	8	20875	305	3546	4089	Jena
405	11/8/2015	9	13362	413	7640	7385	Jena
406	11/8/2015	10	11048	344	4314	13096	Jena
407	11/8/2015	11	2718	56	1003	25023	Jena
408	11/8/2015	12	12506	1408	3726	11158	Jena
409	11/8/2015	13	8758	1995	8027	10020	Jena
410	11/8/2015	14	13850	2874	5594	6484	Jena
411	11/8/2015	15	10387	613	11536	6264	Jena
412	11/8/2015	16	18269	487	3704	6338	Jena
413	11/8/2015	17	15354	121	2942	10383	Jena
414	11/8/2015	18	3785	0	0	25017	Jena
415	11/8/2015	19	5465	12	61	23262	Jena
416	11/8/2015	20	2057	5	432	26312	Jena
417	11/8/2015	21	13904	44	1657	13195	Jena
418	11/8/2015	22	4784	114	774	23130	Jena
419	11/8/2015	23	6115	0	14	22671	Jena
420	11/9/2015	0	7348	70	726	20654	Jena
421	11/9/2015	1	16089	149	494	12076	Jena
422	11/9/2015	2	9169	0	119	19514	Jena
423	11/9/2015	3	3374	8	41	25377	Jena
424	11/9/2015	4	3083	14	307	25394	Jena
425	11/9/2015	5	2855	0	139	25806	Jena
426	11/9/2015	6	1722	0	22	27058	Jena
427	11/9/2015	7	6111	138	4138	18413	Jena
428	11/9/2015	8	4723	184	10206	13722	Jena
429	11/9/2015	9	5123	142	12868	10661	Jena
430	11/9/2015	10	12548	406	8758	7086	Jena
431	11/9/2015	11	14251	132	10353	4064	Jena
432	11/9/2015	12	6578	47	5697	16480	Jena
433	11/9/2015	13	7474	252	11705	9369	Jena
434	11/9/2015	14	15473	533	9262	3530	Jena
435	11/9/2015	15	10647	210	1843	16100	Jena
436	11/9/2015	16	6718	71	3726	18287	Jena
437	11/9/2015	17	10100	85	1464	17151	Jena
438	11/9/2015	18	8107	91	694	19906	Jena
439	11/9/2015	19	4691	2	382	23725	Jena
440	11/9/2015	20	3059	8	911	24824	Jena
441	11/9/2015	21	21103	6	2199	5492	Jena
442	11/9/2015	22	8993	12	311	19482	Jena
443	11/9/2015	23	2132	0	15	26653	Jena
444	11/10/2015	0	2404	0	32	26366	Jena
445	11/10/2015	1	6662	32	225	21881	Jena
446	11/10/2015	2	6223	0	11	22564	Jena
447	11/10/2015	3	3486	19	63	25232	Jena
448	11/10/2015	4	5650	3	231	22918	Jena
449	11/10/2015	5	7418	0	15	21367	Jena
450	11/10/2015	6	3556	0	39	25203	Jena
451	11/10/2015	7	5523	82	1729	21466	Jena
452	11/10/2015	8	4065	14	7225	17498	Jena
453	11/10/2015	9	4694	22	4974	19138	Jena
454	11/10/2015	10	4098	34	5291	19377	Jena
455	11/10/2015	11	6162	57	8109	14474	Jena
456	11/10/2015	12	6746	122	11733	10199	Jena
457	11/10/2015	13	8071	92	11132	9503	Jena
458	11/10/2015	14	5651	105	17133	5912	Jena
459	11/10/2015	15	9557	1207	13575	4462	Jena
460	11/10/2015	16	19311	178	5289	4020	Jena
461	11/10/2015	17	19717	43	2563	6477	Jena
462	11/10/2015	18	4236	353	2247	21972	Jena
463	11/10/2015	19	2791	2	71	25938	Jena
464	11/10/2015	20	5467	41	220	23072	Jena
465	11/10/2015	21	20958	117	2613	5110	Jena
466	11/10/2015	22	4158	69	526	24048	Jena
467	11/10/2015	23	3206	0	25	25570	Jena
468	11/11/2015	0	3919	34	1009	23836	Jena
469	11/11/2015	1	7494	5	186	21115	Jena
470	11/11/2015	2	3378	136	683	24605	Jena
471	11/11/2015	3	1426	0	15	27359	Jena
472	11/11/2015	4	4130	1	21	24646	Jena
473	11/11/2015	5	1774	0	85	26941	Jena
474	11/11/2015	6	1570	0	241	26991	Jena
475	11/11/2015	7	8893	12	2360	17535	Jena
476	11/11/2015	8	3853	181	1453	23311	Jena
477	11/11/2015	9	3251	114	6173	19294	Jena
478	11/11/2015	10	6236	281	12936	9347	Jena
479	11/11/2015	11	11164	1412	7907	8315	Jena
480	11/11/2015	12	7574	470	7236	13520	Jena
481	11/11/2015	13	6252	913	8370	13267	Jena
482	11/11/2015	14	4434	270	2143	21953	Jena
483	11/11/2015	15	14731	370	2683	11014	Jena
484	11/11/2015	16	17756	587	3229	7228	Jena
485	11/11/2015	17	3049	24	588	25141	Jena
486	11/11/2015	18	5181	0	40	23579	Jena
487	11/11/2015	19	1049	0	70	27679	Jena
488	11/11/2015	20	3410	48	275	25067	Jena
489	11/11/2015	21	5560	112	1836	21294	Jena
490	11/11/2015	22	11160	302	1452	15886	Jena
491	11/11/2015	23	2308	25	496	25969	Jena
492	11/12/2015	0	6305	89	4060	18346	Jena
493	11/12/2015	1	11452	307	3523	13520	Jena
494	11/12/2015	2	3850	409	1075	23466	Jena
495	11/12/2015	3	2015	9	36	26746	Jena
496	11/12/2015	4	2211	0	82	26507	Jena
497	11/12/2015	5	2548	0	39	26223	Jena
498	11/12/2015	6	7883	59	649	20209	Jena
499	11/12/2015	7	3847	135	890	23926	Jena
500	11/12/2015	8	1556	15	1311	25918	Jena
501	11/12/2015	9	10903	944	11448	5533	Jena
502	11/12/2015	10	15648	570	6124	6458	Jena
503	11/12/2015	11	20518	699	5151	2434	Jena
504	11/12/2015	12	18314	499	2284	7703	Jena
505	11/12/2015	13	8695	210	4667	15226	Jena
506	11/12/2015	14	7646	234	12570	8350	Jena
507	11/12/2015	15	12763	237	6016	9786	Jena
508	11/12/2015	16	14103	459	4625	9613	Jena
509	11/12/2015	17	10391	289	6684	11434	Jena
510	11/12/2015	18	2535	54	1232	24979	Jena
511	11/12/2015	19	5310	0	414	23078	Jena
512	11/12/2015	20	6939	145	1913	19803	Jena
513	11/12/2015	21	2890	61	869	24978	Jena
514	11/12/2015	22	6351	0	35	22414	Jena
515	11/12/2015	23	6597	9	136	22060	Jena
516	11/13/2015	0	2327	0	29	26444	Jena
517	11/13/2015	1	4292	4	310	24192	Jena
518	11/13/2015	2	6191	44	904	21661	Jena
519	11/13/2015	3	3112	0	51	25639	Jena
520	11/13/2015	4	6930	0	65	21805	Jena
521	11/13/2015	5	4200	0	1	24597	Jena
522	11/13/2015	6	2600	0	624	25576	Jena
523	11/13/2015	7	1288	67	1006	26441	Jena
524	11/13/2015	8	4943	66	6249	17542	Jena
525	11/13/2015	9	7508	220	5562	15534	Jena
526	11/13/2015	10	8549	477	6844	12930	Jena
527	11/13/2015	11	6487	239	2489	19583	Jena
528	11/13/2015	12	2976	109	4432	21283	Jena
529	11/13/2015	13	14533	484	4272	9513	Jena
530	11/13/2015	14	5247	374	11949	11230	Jena
531	11/13/2015	15	14984	710	7950	5154	Jena
532	11/13/2015	16	2213	36	960	25591	Jena
533	11/13/2015	17	18592	248	2848	7114	Jena
534	11/13/2015	18	5954	10	166	22686	Jena
535	11/13/2015	19	8132	0	26	20640	Jena
536	11/13/2015	20	5091	2	444	23263	Jena
537	11/13/2015	21	13644	144	2867	12147	Jena
538	11/13/2015	22	3497	0	36	25267	Jena
539	11/13/2015	23	2664	0	42	26092	Jena
540	11/14/2015	0	9534	2	1207	18057	Jena
541	11/14/2015	1	6179	122	2049	20452	Jena
542	11/14/2015	2	6013	17	177	22593	Jena
543	11/14/2015	3	2442	22	220	26114	Jena
544	11/14/2015	4	9341	0	100	19359	Jena
545	11/14/2015	5	7619	1	24	21158	Jena
546	11/14/2015	6	4595	321	1349	22535	Jena
547	11/14/2015	7	6977	133	1246	20442	Jena
548	11/14/2015	8	1966	30	851	25953	Jena
549	11/14/2015	9	2391	63	2132	24236	Jena
550	11/14/2015	10	12884	289	8541	7086	Jena
551	11/14/2015	11	27774	135	377	516	Jena
552	11/14/2015	12	22640	225	1316	4619	Jena
553	11/14/2015	13	5195	379	11304	11920	Jena
554	11/14/2015	14	7021	410	12790	8579	Jena
555	11/14/2015	15	9133	142	7251	12276	Jena
556	11/14/2015	16	5162	96	2298	21244	Jena
557	11/14/2015	17	1569	0	142	27087	Jena
558	11/14/2015	18	4750	0	20	24030	Jena
559	11/14/2015	19	4622	149	4077	19954	Jena
560	11/14/2015	20	3936	0	79	24785	Jena
561	11/14/2015	21	5029	0	63	23706	Jena
562	11/14/2015	22	7830	291	7866	12813	Jena
563	11/14/2015	23	4973	136	2288	21405	Jena
564	11/15/2015	0	4340	10	156	24294	Jena
565	11/15/2015	1	11511	0	15	17272	Jena
566	11/15/2015	2	6807	0	283	21710	Jena
567	11/15/2015	3	5723	0	57	23022	Jena
568	11/15/2015	4	7190	0	94	21516	Jena
569	11/15/2015	5	12543	1	37	16225	Jena
570	11/15/2015	6	3232	193	2110	23265	Jena
571	11/15/2015	7	3637	133	2594	22438	Jena
572	11/15/2015	8	5774	181	9450	13395	Jena
573	11/15/2015	9	9236	1153	7523	10918	Jena
574	11/15/2015	10	7614	598	5632	14956	Jena
575	11/15/2015	11	6129	543	8416	13710	Jena
576	11/15/2015	12	7613	417	6877	13893	Jena
577	11/15/2015	13	9286	388	6463	12665	Jena
578	11/15/2015	14	12147	252	6174	10227	Jena
579	11/15/2015	15	6271	588	7069	14870	Jena
580	11/15/2015	16	8852	367	7077	12504	Jena
581	11/15/2015	17	7160	414	2895	18333	Jena
582	11/15/2015	18	4050	0	39	24711	Jena
583	11/15/2015	19	7886	9	1054	19849	Jena
584	11/15/2015	20	2736	38	442	25584	Jena
585	11/15/2015	21	6479	71	5179	17081	Jena
586	11/15/2015	22	2722	23	3818	22237	Jena
587	11/15/2015	23	5129	0	48	23621	Jena
588	11/16/2015	0	7169	116	401	21114	Jena
589	11/16/2015	1	4473	18	128	24183	Jena
590	11/16/2015	2	6587	0	19	22194	Jena
591	11/16/2015	3	10987	0	71	17740	Jena
592	11/16/2015	4	10316	0	52	18432	Jena
593	11/16/2015	5	7858	8	441	20495	Jena
594	11/16/2015	6	7529	169	1765	19337	Jena
595	11/16/2015	7	3407	20	1636	23735	Jena
596	11/16/2015	8	1937	85	599	26179	Jena
597	11/16/2015	9	7803	322	6233	14444	Jena
598	11/16/2015	10	5511	884	6529	15896	Jena
599	11/16/2015	11	6072	468	4364	17898	Jena
600	11/16/2015	12	7075	330	2276	19119	Jena
601	11/16/2015	13	10032	1064	4433	13269	Jena
602	11/16/2015	14	14095	1025	4914	8766	Jena
603	11/16/2015	15	7599	714	10153	10336	Jena
604	11/16/2015	16	9383	370	4473	14574	Jena
605	11/16/2015	17	4892	4	414	23488	Jena
606	11/16/2015	18	9388	0	297	19115	Jena
607	11/16/2015	19	7800	1	96	20905	Jena
608	11/16/2015	20	7367	12	248	21173	Jena
609	11/16/2015	21	5255	92	1768	21683	Jena
610	11/16/2015	22	3399	0	81	25320	Jena
611	11/16/2015	23	7020	18	51	21713	Jena
612	11/17/2015	0	3693	4	135	24968	Jena
613	11/17/2015	1	4537	9	438	23822	Jena
614	11/17/2015	2	9876	52	835	18037	Jena
615	11/17/2015	3	4674	4	57	24067	Jena
616	11/17/2015	4	6954	1	138	21707	Jena
617	11/17/2015	5	3851	0	102	24845	Jena
618	11/17/2015	6	8761	304	5484	14251	Jena
619	11/17/2015	7	18046	745	4647	5364	Jena
620	11/17/2015	8	9699	350	6651	12100	Jena
621	11/17/2015	9	13571	149	1749	13329	Jena
622	11/17/2015	10	9501	66	1167	18106	Jena
623	11/17/2015	11	7578	102	2453	18667	Jena
624	11/17/2015	12	11371	458	3476	13493	Jena
625	11/17/2015	13	8125	74	3669	16932	Jena
626	11/17/2015	14	7699	490	9941	10672	Jena
627	11/17/2015	15	14784	653	6746	6617	Jena
628	11/17/2015	16	20794	209	5137	2658	Jena
629	11/17/2015	17	17482	281	5476	5561	Jena
630	11/17/2015	18	4824	0	17	23961	Jena
631	11/17/2015	19	7484	89	349	20878	Jena
632	11/17/2015	20	4645	0	78	24075	Jena
633	11/17/2015	21	9448	64	3344	15945	Jena
634	11/17/2015	22	5543	231	3222	19805	Jena
635	11/17/2015	23	5053	19	230	23496	Jena
636	11/18/2015	0	10350	15	65	18370	Jena
637	11/18/2015	1	10926	7	1282	16587	Jena
638	11/18/2015	2	6769	207	3216	18608	Jena
639	11/18/2015	3	8308	0	237	20253	Jena
640	11/18/2015	4	6652	0	1	22147	Jena
641	11/18/2015	5	6000	0	36	22766	Jena
642	11/18/2015	6	5086	0	65	23649	Jena
643	11/18/2015	7	3270	150	683	24695	Jena
644	11/18/2015	8	4740	17	3902	20141	Jena
645	11/18/2015	9	5298	392	5492	17620	Jena
646	11/18/2015	10	7326	84	2894	18516	Jena
647	11/18/2015	11	6491	56	2638	19615	Jena
648	11/18/2015	12	8705	3	275	19819	Jena
649	11/18/2015	13	9117	148	1855	17680	Jena
650	11/18/2015	14	8504	145	2932	17217	Jena
651	11/18/2015	15	10677	795	8256	9072	Jena
652	11/18/2015	16	17184	266	4267	7085	Jena
653	11/18/2015	17	3915	294	3732	20867	Jena
654	11/18/2015	18	8408	0	47	20343	Jena
655	11/18/2015	19	12992	0	87	15721	Jena
656	11/18/2015	20	6720	0	70	22012	Jena
657	11/18/2015	21	8779	149	1610	18262	Jena
658	11/18/2015	22	4693	26	94	23985	Jena
659	11/18/2015	23	3387	3	154	25256	Jena
660	11/19/2015	0	6674	284	4027	17817	Jena
661	11/19/2015	1	6808	21	226	21745	Jena
662	11/19/2015	2	6914	0	39	21845	Jena
663	11/19/2015	3	4257	0	20	24524	Jena
664	11/19/2015	4	9505	19	609	18668	Jena
665	11/19/2015	5	7774	0	19	21005	Jena
666	11/19/2015	6	5384	93	664	22659	Jena
667	11/19/2015	7	2818	56	1965	23963	Jena
668	11/19/2015	8	2577	10	3399	22814	Jena
669	11/19/2015	9	6202	12	2659	19925	Jena
670	11/19/2015	10	7948	73	4305	16511	Jena
671	11/19/2015	11	5048	39	1248	22465	Jena
672	11/19/2015	12	8192	62	2259	18285	Jena
673	11/19/2015	13	8982	39	1389	18390	Jena
674	11/19/2015	14	7310	344	4014	17134	Jena
675	11/19/2015	15	9694	861	8675	9570	Jena
676	11/19/2015	16	21895	557	2629	3717	Jena
677	11/19/2015	17	4075	2	831	23892	Jena
678	11/19/2015	18	5204	0	182	23416	Jena
679	11/19/2015	19	7643	13	394	20750	Jena
680	11/19/2015	20	7865	0	13	20920	Jena
681	11/19/2015	21	7852	230	5165	15553	Jena
682	11/19/2015	22	3799	35	451	24517	Jena
683	11/19/2015	23	8547	110	989	19154	Jena
684	11/20/2015	0	3229	13	198	25358	Jena
685	11/20/2015	1	3211	0	0	25589	Jena
686	11/20/2015	2	5652	0	147	23011	Jena
687	11/20/2015	3	3140	3	53	25604	Jena
688	11/20/2015	4	4264	0	37	24497	Jena
689	11/20/2015	5	10781	64	1630	16325	Jena
690	11/20/2015	6	9385	318	1258	17841	Jena
691	11/20/2015	7	4185	21	908	23686	Jena
692	11/20/2015	8	7069	60	5181	16488	Jena
693	11/20/2015	9	8641	265	1813	18081	Jena
694	11/20/2015	10	7975	114	1046	19690	Jena
695	11/20/2015	11	6002	70	3437	19291	Jena
696	11/20/2015	12	3997	0	663	24142	Jena
697	11/20/2015	13	5522	0	196	23082	Jena
698	11/20/2015	14	4884	238	4527	19149	Jena
699	11/20/2015	15	12813	563	9376	6048	Jena
700	11/20/2015	16	23827	238	1939	2798	Jena
701	11/20/2015	17	13703	120	2371	12614	Jena
702	11/20/2015	18	2612	64	657	25465	Jena
703	11/20/2015	19	8645	98	538	19519	Jena
704	11/20/2015	20	12750	145	1542	14365	Jena
705	11/20/2015	21	11590	49	626	16535	Jena
706	11/20/2015	22	6146	10	39	22603	Jena
707	11/20/2015	23	6640	0	88	22072	Jena
708	11/21/2015	0	13952	26	771	14053	Jena
709	11/21/2015	1	7414	1	299	21086	Jena
710	11/21/2015	2	10873	15	567	17343	Jena
711	11/21/2015	3	10174	101	591	17934	Jena
712	11/21/2015	4	6113	0	141	22548	Jena
713	11/21/2015	5	7102	6	134	21558	Jena
714	11/21/2015	6	10357	0	16	18425	Jena
715	11/21/2015	7	8425	96	1552	18727	Jena
716	11/21/2015	8	9907	142	5946	12807	Jena
717	11/21/2015	9	3730	19	8360	16691	Jena
718	11/21/2015	10	11464	37	2035	15294	Jena
719	11/21/2015	11	12492	35	1448	14817	Jena
720	11/21/2015	12	13641	14	109	15034	Jena
721	11/21/2015	13	6730	167	6164	15739	Jena
722	11/21/2015	14	20329	569	3757	4147	Jena
723	11/21/2015	15	23438	397	2826	2139	Jena
724	11/21/2015	16	19249	215	3065	6269	Jena
725	11/21/2015	17	10679	29	210	17890	Jena
726	11/21/2015	18	7292	0	92	21418	Jena
727	11/21/2015	19	3860	51	171	24718	Jena
728	11/21/2015	20	6191	0	400	22207	Jena
729	11/21/2015	21	1144	29	272	27355	Jena
730	11/21/2015	22	4023	275	599	23905	Jena
731	11/21/2015	23	1441	18	572	26769	Jena
732	11/22/2015	0	12058	75	3460	13205	Jena
733	11/22/2015	1	6964	202	4921	16713	Jena
734	11/22/2015	2	6782	0	175	21845	Jena
735	11/22/2015	3	7839	62	571	20328	Jena
736	11/22/2015	4	7629	7	35	21127	Jena
737	11/22/2015	5	13146	0	13	15641	Jena
738	11/22/2015	6	4682	8	154	23958	Jena
739	11/22/2015	7	3040	69	908	24783	Jena
740	11/22/2015	8	4646	17	1893	22242	Jena
741	11/22/2015	9	5833	165	7554	15248	Jena
742	11/22/2015	10	13435	30	2048	13289	Jena
743	11/22/2015	11	9526	82	2763	16457	Jena
744	11/22/2015	12	8875	125	1171	18631	Jena
745	11/22/2015	13	20136	138	5366	3160	Jena
746	11/22/2015	14	16116	254	4517	7911	Jena
747	11/22/2015	15	14495	408	6958	6939	Jena
748	11/22/2015	16	17382	417	3654	7349	Jena
749	11/22/2015	17	1045	52	387	27316	Jena
750	11/22/2015	18	4455	101	149	24093	Jena
751	11/22/2015	19	4092	0	18	24690	Jena
752	11/22/2015	20	8239	35	723	19805	Jena
753	11/22/2015	21	11707	185	607	16301	Jena
754	11/22/2015	22	5594	3	51	23150	Jena
755	11/22/2015	23	5564	18	1985	21233	Jena
756	11/23/2015	0	20253	509	2099	5941	Jena
757	11/23/2015	1	6548	468	1302	20482	Jena
758	11/23/2015	2	14939	0	17	13842	Jena
759	11/23/2015	3	6876	0	33	21891	Jena
760	11/23/2015	4	7019	0	52	21739	Jena
761	11/23/2015	5	8866	8	278	19648	Jena
762	11/23/2015	6	1717	0	58	27023	Jena
763	11/23/2015	7	3758	134	2041	22867	Jena
764	11/23/2015	8	811	13	462	27516	Jena
765	11/23/2015	9	3123	96	2100	23481	Jena
766	11/23/2015	10	11712	649	6581	9856	Jena
767	11/23/2015	11	12078	22	2924	13808	Jena
768	11/23/2015	12	9949	12	1389	17448	Jena
769	11/23/2015	13	10233	51	2095	16421	Jena
770	11/23/2015	14	11682	302	5031	11787	Jena
771	11/23/2015	15	19857	357	5124	3462	Jena
772	11/23/2015	16	17790	203	4511	6294	Jena
773	11/23/2015	17	2672	114	1816	24198	Jena
774	11/23/2015	18	10775	317	1312	16398	Jena
775	11/23/2015	19	8094	7	388	20311	Jena
776	11/23/2015	20	5699	0	44	23055	Jena
777	11/23/2015	21	3703	3	515	24579	Jena
778	11/23/2015	22	13517	80	615	14590	Jena
779	11/23/2015	23	4485	10	125	24180	Jena
780	11/24/2015	0	7612	0	456	20738	Jena
781	11/24/2015	1	19012	78	667	9043	Jena
782	11/24/2015	2	12295	200	1845	14462	Jena
783	11/24/2015	3	8935	1	21	19843	Jena
784	11/24/2015	4	7435	0	306	21057	Jena
785	11/24/2015	5	4559	0	26	24215	Jena
786	11/24/2015	6	6864	226	1837	19875	Jena
787	11/24/2015	7	23256	395	3481	1668	Jena
788	11/24/2015	8	7318	108	4972	16400	Jena
789	11/24/2015	9	12825	271	5234	10470	Jena
790	11/24/2015	10	8602	296	4317	15587	Jena
791	11/24/2015	11	4207	42	2296	22275	Jena
792	11/24/2015	12	8324	41	3898	16539	Jena
793	11/24/2015	13	12145	79	4040	12536	Jena
794	11/24/2015	14	10503	320	6159	11816	Jena
795	11/24/2015	15	20808	241	4124	3627	Jena
796	11/24/2015	16	7701	125	1953	19023	Jena
797	11/24/2015	17	8373	36	498	19893	Jena
798	11/24/2015	18	8121	52	1815	18818	Jena
799	11/24/2015	19	10128	0	34	18646	Jena
800	11/24/2015	20	10628	13	511	17649	Jena
801	11/24/2015	21	2362	13	209	26217	Jena
802	11/24/2015	22	6747	0	154	21897	Jena
803	11/24/2015	23	1609	17	826	26348	Jena
804	11/25/2015	0	11452	0	86	17264	Jena
805	11/25/2015	1	8010	27	296	20467	Jena
806	11/25/2015	2	10938	7	46	17807	Jena
807	11/25/2015	3	6413	73	402	21912	Jena
808	11/25/2015	4	4458	0	17	24327	Jena
809	11/25/2015	5	9276	0	30	19494	Jena
810	11/25/2015	6	3545	17	795	24441	Jena
811	11/25/2015	7	5259	140	2884	20517	Jena
812	11/25/2015	8	8760	102	4570	15370	Jena
813	11/25/2015	9	8540	95	3428	16737	Jena
814	11/25/2015	10	7707	59	3211	17821	Jena
815	11/25/2015	11	6138	256	5352	17078	Jena
816	11/25/2015	12	10243	125	2794	15638	Jena
817	11/25/2015	13	10065	31	2929	15773	Jena
818	11/25/2015	14	9464	388	11598	7350	Jena
819	11/25/2015	15	17876	865	7192	2877	Jena
820	11/25/2015	16	7888	130	3481	17301	Jena
821	11/25/2015	17	9670	0	0	19128	Jena
822	11/25/2015	18	10913	37	2721	15129	Jena
823	11/25/2015	19	6341	39	1519	20903	Jena
824	11/25/2015	20	10761	13	152	17874	Jena
825	11/25/2015	21	5195	4	60	23539	Jena
826	11/25/2015	22	14643	316	1235	12606	Jena
827	11/25/2015	23	22712	283	2715	3092	Jena
828	11/26/2015	0	8970	170	354	19306	Jena
829	11/26/2015	1	6901	28	210	21659	Jena
830	11/26/2015	2	2110	16	79	26596	Jena
831	11/26/2015	3	2500	5	469	25827	Jena
832	11/26/2015	4	6045	0	8	22745	Jena
833	11/26/2015	5	7893	26	67	20814	Jena
834	11/26/2015	6	8372	3	53	20374	Jena
835	11/26/2015	7	4349	284	7107	17060	Jena
836	11/26/2015	8	12849	85	2508	13366	Jena
837	11/26/2015	9	14450	61	3633	10654	Jena
838	11/26/2015	10	18364	37	4781	5619	Jena
839	11/26/2015	11	9712	215	3310	15589	Jena
840	11/26/2015	12	21279	644	2788	4089	Jena
841	11/26/2015	13	11913	211	1578	15100	Jena
842	11/26/2015	14	8985	276	5913	13626	Jena
843	11/26/2015	15	13817	530	9542	4909	Jena
844	11/26/2015	16	3678	156	2918	22056	Jena
845	11/26/2015	17	6687	14	2	22099	Jena
846	11/26/2015	18	9147	1	1264	18388	Jena
847	11/26/2015	19	8690	10	1220	18878	Jena
848	11/26/2015	20	10818	275	6000	11707	Jena
849	11/26/2015	21	9565	83	198	18956	Jena
850	11/26/2015	22	4061	8	189	24542	Jena
851	11/26/2015	23	1910	38	1220	25630	Jena
852	11/27/2015	0	3830	11	130	24829	Jena
853	11/27/2015	1	4040	5	21	24736	Jena
854	11/27/2015	2	5139	44	479	23138	Jena
855	11/27/2015	3	6654	0	91	22053	Jena
856	11/27/2015	4	10017	0	0	18783	Jena
857	11/27/2015	5	4778	10	68	23946	Jena
858	11/27/2015	6	697	61	559	27483	Jena
859	11/27/2015	7	3366	25	537	24870	Jena
860	11/27/2015	8	4668	301	3389	20442	Jena
861	11/27/2015	9	8046	285	6062	14409	Jena
862	11/27/2015	10	4390	61	2043	22306	Jena
863	11/27/2015	11	8847	128	2552	17298	Jena
864	11/27/2015	12	13412	386	3615	11379	Jena
865	11/27/2015	13	8627	341	8919	10911	Jena
866	11/27/2015	14	9116	470	6790	12424	Jena
867	11/27/2015	15	9535	831	5980	12456	Jena
868	11/27/2015	16	10457	719	10024	7600	Jena
869	11/27/2015	17	10378	301	4885	13242	Jena
870	11/27/2015	18	9425	1	196	19178	Jena
871	11/27/2015	19	4533	22	58	24197	Jena
872	11/27/2015	20	10537	82	785	17396	Jena
873	11/27/2015	21	22775	108	1434	4473	Jena
874	11/27/2015	22	8614	1	63	20130	Jena
875	11/27/2015	23	9124	41	3889	15748	Jena
876	11/28/2015	0	14308	136	2262	12094	Jena
877	11/28/2015	1	4674	5	363	23756	Jena
878	11/28/2015	2	4966	0	23	23811	Jena
879	11/28/2015	3	3549	0	26	25227	Jena
880	11/28/2015	4	4558	68	918	23256	Jena
881	11/28/2015	5	7023	3	208	21564	Jena
882	11/28/2015	6	5565	0	12	23223	Jena
883	11/28/2015	7	4026	187	4677	19912	Jena
884	11/28/2015	8	8108	396	4791	15505	Jena
885	11/28/2015	9	4213	236	1874	22475	Jena
886	11/28/2015	10	8513	545	7130	12612	Jena
887	11/28/2015	11	9777	1059	9684	8282	Jena
888	11/28/2015	12	8178	427	6238	13977	Jena
889	11/28/2015	13	7202	4	1507	20089	Jena
890	11/28/2015	14	5697	247	4008	18848	Jena
891	11/28/2015	15	8319	205	8920	11354	Jena
892	11/28/2015	16	11792	135	7389	9484	Jena
893	11/28/2015	17	3359	8	3502	21933	Jena
894	11/28/2015	18	3369	15	378	25038	Jena
895	11/28/2015	19	14398	26	840	13534	Jena
896	11/28/2015	20	8809	21	355	19615	Jena
897	11/28/2015	21	8527	0	33	20242	Jena
898	11/28/2015	22	14743	69	3681	10307	Jena
899	11/28/2015	23	3956	32	172	24638	Jena
900	11/29/2015	0	3983	0	290	24527	Jena
901	11/29/2015	1	7075	19	196	21512	Jena
902	11/29/2015	2	5189	1	44	23566	Jena
903	11/29/2015	3	6688	0	0	22110	Jena
904	11/29/2015	4	2215	21	212	26352	Jena
905	11/29/2015	5	7876	0	27	20899	Jena
906	11/29/2015	6	3492	15	98	25195	Jena
907	11/29/2015	7	4550	36	643	23577	Jena
908	11/29/2015	8	5641	31	432	22696	Jena
909	11/29/2015	9	4184	20	3152	21454	Jena
910	11/29/2015	10	9064	136	3164	16436	Jena
911	11/29/2015	11	12272	117	2823	13586	Jena
912	11/29/2015	12	8697	114	6954	13059	Jena
913	11/29/2015	13	14744	100	1684	12270	Jena
914	11/29/2015	14	4761	25	4885	19129	Jena
915	11/29/2015	15	12226	612	8836	7136	Jena
916	11/29/2015	16	12146	276	1287	15091	Jena
917	11/29/2015	17	8371	164	1466	18797	Jena
918	11/29/2015	18	5760	0	17	23023	Jena
919	11/29/2015	19	6592	0	98	22112	Jena
920	11/29/2015	20	10116	16	330	18338	Jena
921	11/29/2015	21	2148	46	396	26208	Jena
922	11/29/2015	22	5673	3	189	22935	Jena
923	11/29/2015	23	7301	236	872	20393	Jena
924	11/30/2015	0	4925	0	10	23865	Jena
925	11/30/2015	1	5932	6	506	22354	Jena
926	11/30/2015	2	8766	80	292	19662	Jena
927	11/30/2015	3	5108	79	687	22928	Jena
928	11/30/2015	4	2606	0	22	26172	Jena
929	11/30/2015	5	3600	34	575	24589	Jena
930	11/30/2015	6	4481	0	291	24028	Jena
931	11/30/2015	7	3859	120	2235	22588	Jena
932	11/30/2015	8	2361	12	1058	25369	Jena
933	11/30/2015	9	6302	129	6157	16210	Jena
934	11/30/2015	10	19491	819	3875	4615	Jena
935	11/30/2015	11	6022	49	2214	20517	Jena
936	11/30/2015	12	7011	22	1260	20527	Jena
937	11/30/2015	13	10549	219	4393	13641	Jena
938	11/30/2015	14	18097	254	3404	7045	Jena
939	11/30/2015	15	13112	306	8332	7048	Jena
940	11/30/2015	16	9090	50	1033	18627	Jena
941	11/30/2015	17	7298	0	169	21335	Jena
942	11/30/2015	18	6760	167	2197	19676	Jena
943	11/30/2015	19	6718	13	952	21123	Jena
944	11/30/2015	20	11446	15	1434	15897	Jena
945	11/30/2015	21	14294	0	51	14457	Jena
946	11/30/2015	22	7885	0	34	20889	Jena
947	11/30/2015	23	9291	1	88	19426	Jena
948	12/1/2015	0	11563	66	476	16695	Jena
949	12/1/2015	1	4654	0	27	24121	Jena
950	12/1/2015	2	8071	0	93	20636	Jena
951	12/1/2015	3	4248	9	811	23730	Jena
952	12/1/2015	4	10060	0	50	18690	Jena
953	12/1/2015	5	4418	15	204	24165	Jena
954	12/1/2015	6	4448	0	57	24295	Jena
955	12/1/2015	7	3734	77	1764	23223	Jena
956	12/1/2015	8	3690	34	2610	22466	Jena
957	12/1/2015	9	4518	293	11637	12354	Jena
958	12/1/2015	10	1450	339	22499	4512	Jena
959	12/1/2015	11	1062	312	12226	2115	Jena
1	11/3/2015	15	8136	1099	2656	16917	Tex
2	11/3/2015	16	6854	454	8757	12737	Tex
3	11/3/2015	17	4842	775	5169	18014	Tex
4	11/3/2015	18	4475	91	1467	22765	Tex
5	11/3/2015	19	5291	697	10661	12151	Tex
6	11/3/2015	20	12425	227	10071	6079	Tex
7	11/3/2015	21	10366	29	6160	12245	Tex
8	11/3/2015	22	14425	11	2478	11884	Tex
9	11/3/2015	23	2330	0	905	25573	Tex
10	11/4/2015	0	3503	37	718	24544	Tex
11	11/4/2015	1	2174	46	1591	24989	Tex
12	11/4/2015	2	1374	23	1138	26263	Tex
13	11/4/2015	3	1417	0	1638	25745	Tex
14	11/4/2015	4	1347	0	891	26564	Tex
15	11/4/2015	5	2039	20	2144	24597	Tex
16	11/4/2015	6	3477	0	1217	24104	Tex
17	11/4/2015	7	1843	0	455	26502	Tex
18	11/4/2015	8	5678	42	2047	21035	Tex
19	11/4/2015	9	1010	0	138	27652	Tex
20	11/4/2015	10	740	0	2	28056	Tex
21	11/4/2015	11	4700	36	3439	20625	Tex
22	11/4/2015	12	4918	222	19465	4197	Tex
23	11/4/2015	13	5058	106	8950	14643	Tex
24	11/4/2015	14	5952	362	19784	2702	Tex
25	11/4/2015	15	5552	305	21351	1590	Tex
26	11/4/2015	16	4810	391	21303	2296	Tex
27	11/4/2015	17	8301	201	6620	13680	Tex
28	11/4/2015	18	8499	63	3110	17128	Tex
29	11/4/2015	19	8981	384	10018	9415	Tex
30	11/4/2015	20	4473	28	528	23771	Tex
31	11/4/2015	21	7872	91	12072	8767	Tex
32	11/4/2015	22	3743	46	1518	23493	Tex
33	11/4/2015	23	667	0	49	28082	Tex
34	11/5/2015	0	1995	1	205	26599	Tex
35	11/5/2015	1	12838	0	239	15725	Tex
36	11/5/2015	2	11543	0	115	17142	Tex
37	11/5/2015	3	11569	4	131	17094	Tex
38	11/5/2015	4	3330	13	98	25359	Tex
39	11/5/2015	5	4702	43	540	23517	Tex
40	11/5/2015	6	442	0	56	28302	Tex
41	11/5/2015	7	3112	38	398	25250	Tex
42	11/5/2015	8	3800	51	557	24392	Tex
43	11/5/2015	9	2092	0	31	26679	Tex
44	11/5/2015	10	2317	11	466	26006	Tex
45	11/5/2015	11	16407	103	4799	7489	Tex
46	11/5/2015	12	8068	57	3574	17101	Tex
47	11/5/2015	13	6565	1366	10713	10186	Tex
48	11/5/2015	14	7993	74	5664	15061	Tex
49	11/5/2015	15	8955	73	4080	15694	Tex
50	11/5/2015	16	1199	14	423	27164	Tex
51	11/5/2015	17	8022	5	1658	19113	Tex
52	11/5/2015	18	8737	29	1820	18214	Tex
53	11/5/2015	19	8621	213	6620	13348	Tex
54	11/5/2015	20	12491	246	6985	9078	Tex
55	11/5/2015	21	9013	373	7874	11538	Tex
56	11/5/2015	22	11069	294	13543	3894	Tex
57	11/5/2015	23	2964	1	503	25334	Tex
58	11/6/2015	0	352	0	31	28417	Tex
59	11/6/2015	1	3754	24	1315	23705	Tex
60	11/6/2015	2	701	10	273	27816	Tex
61	11/6/2015	3	4914	0	451	23437	Tex
62	11/6/2015	4	4798	58	1710	22242	Tex
63	11/6/2015	5	3820	11	381	24586	Tex
64	11/6/2015	6	4209	1	652	23938	Tex
65	11/6/2015	7	1000	6	164	27632	Tex
66	11/6/2015	8	1705	29	137	26929	Tex
67	11/6/2015	9	843	0	33	27922	Tex
68	11/6/2015	10	868	14	47	27871	Tex
69	11/6/2015	11	6008	13	893	21888	Tex
70	11/6/2015	12	6821	18	1823	20138	Tex
71	11/6/2015	13	2850	15	1746	24219	Tex
72	11/6/2015	14	7580	224	9268	11728	Tex
73	11/6/2015	15	6065	159	16333	6241	Tex
74	11/6/2015	16	5487	813	20484	2016	Tex
75	11/6/2015	17	8407	62	6771	13562	Tex
76	11/6/2015	18	8052	98	4825	15825	Tex
77	11/6/2015	19	7496	530	16926	3846	Tex
78	11/6/2015	20	7837	158	15509	5296	Tex
79	11/6/2015	21	9300	133	5488	13881	Tex
80	11/6/2015	22	10403	181	3804	14412	Tex
81	11/6/2015	23	1806	16	253	26723	Tex
82	11/7/2015	0	1338	11	94	27357	Tex
83	11/7/2015	1	2837	0	776	25189	Tex
84	11/7/2015	2	4279	20	752	23749	Tex
85	11/7/2015	3	1286	0	168	27344	Tex
86	11/7/2015	4	6415	32	1367	20986	Tex
87	11/7/2015	5	4354	20	541	23887	Tex
88	11/7/2015	6	4900	31	983	22886	Tex
89	11/7/2015	7	2797	1	335	25665	Tex
90	11/7/2015	8	828	0	26	27946	Tex
91	11/7/2015	9	624	0	63	28115	Tex
92	11/7/2015	10	2508	14	87	26191	Tex
93	11/7/2015	11	5304	37	2042	21415	Tex
94	11/7/2015	12	5061	0	1399	22340	Tex
95	11/7/2015	13	10022	128	2226	16426	Tex
96	11/7/2015	14	2523	0	251	26054	Tex
97	11/7/2015	15	5217	214	3450	19921	Tex
98	11/7/2015	16	10642	452	6484	11222	Tex
99	11/7/2015	17	6368	46	4026	18358	Tex
100	11/7/2015	18	3673	28	1868	23231	Tex
101	11/7/2015	19	3809	6	1534	23453	Tex
102	11/7/2015	20	9433	866	3892	14609	Tex
103	11/7/2015	21	1536	0	140	27122	Tex
104	11/7/2015	22	3816	32	648	24304	Tex
105	11/7/2015	23	696	1	27	28078	Tex
106	11/8/2015	0	2460	3	183	26154	Tex
107	11/8/2015	1	3715	21	1242	23820	Tex
108	11/8/2015	2	2559	28	39	26182	Tex
109	11/8/2015	3	3339	14	263	25186	Tex
110	11/8/2015	4	725	15	21	28039	Tex
111	11/8/2015	5	8208	17	867	19706	Tex
112	11/8/2015	6	1737	0	37	27026	Tex
113	11/8/2015	7	3121	26	190	25465	Tex
114	11/8/2015	8	465	14	2	28319	Tex
115	11/8/2015	9	764	10	21	28003	Tex
116	11/8/2015	10	5181	0	173	23446	Tex
117	11/8/2015	11	7392	15	1680	19715	Tex
118	11/8/2015	12	1503	30	460	26807	Tex
119	11/8/2015	13	2623	12	50	26113	Tex
120	11/8/2015	14	4508	688	2167	21469	Tex
121	11/8/2015	15	9756	79	6184	12781	Tex
122	11/8/2015	16	7897	43	2645	18213	Tex
123	11/8/2015	17	7335	2	947	20516	Tex
124	11/8/2015	18	11244	209	3089	14260	Tex
125	11/8/2015	19	6455	184	8533	13628	Tex
126	11/8/2015	20	9494	662	6457	12185	Tex
127	11/8/2015	21	7786	36	9163	11815	Tex
128	11/8/2015	22	3779	3	696	24324	Tex
129	11/8/2015	23	2810	20	722	25248	Tex
130	11/9/2015	0	386	0	17	28395	Tex
131	11/9/2015	1	7875	0	4717	16209	Tex
132	11/9/2015	2	3829	54	5665	19253	Tex
133	11/9/2015	3	915	0	0	27883	Tex
134	11/9/2015	4	1475	0	34	27291	Tex
135	11/9/2015	5	6780	15	505	21502	Tex
136	11/9/2015	6	2032	0	6025	20743	Tex
137	11/9/2015	7	4487	5	3099	21207	Tex
138	11/9/2015	8	1353	3	268	27176	Tex
139	11/9/2015	9	566	15	34	28187	Tex
140	11/9/2015	10	859	11	66	27864	Tex
141	11/9/2015	11	10493	17	1815	16473	Tex
142	11/9/2015	12	7221	4	1501	20074	Tex
143	11/9/2015	13	7346	563	3842	17051	Tex
144	11/9/2015	14	6383	46	12326	10081	Tex
145	11/9/2015	15	6524	663	9655	11958	Tex
146	11/9/2015	16	3729	52	5086	19935	Tex
147	11/9/2015	17	4220	53	1986	22541	Tex
148	11/9/2015	18	7374	136	10801	10487	Tex
149	11/9/2015	19	5841	28	2884	20047	Tex
150	11/9/2015	20	3724	26	6443	18609	Tex
151	11/9/2015	21	3796	0	778	24226	Tex
152	11/9/2015	22	5133	0	1245	22420	Tex
153	11/9/2015	23	4185	0	284	24331	Tex
154	11/10/2015	0	5526	0	51	23225	Tex
155	11/10/2015	1	5947	11	2026	20816	Tex
156	11/10/2015	2	11808	73	599	16318	Tex
157	11/10/2015	3	3043	0	33	25724	Tex
158	11/10/2015	4	4604	3	513	23682	Tex
159	11/10/2015	5	2548	0	0	26252	Tex
160	11/10/2015	6	2529	21	21	26227	Tex
161	11/10/2015	7	5261	17	624	22898	Tex
162	11/10/2015	8	2127	45	627	26003	Tex
163	11/10/2015	9	641	18	32	28109	Tex
164	11/10/2015	10	1919	0	39	26840	Tex
165	11/10/2015	11	7957	0	375	20468	Tex
166	11/10/2015	12	2312	0	583	25907	Tex
167	11/10/2015	13	4560	0	0	24240	Tex
168	11/10/2015	14	6676	23	1595	20535	Tex
169	11/10/2015	15	6501	29	2618	19652	Tex
170	11/10/2015	16	5459	14	1693	21632	Tex
171	11/10/2015	17	10821	27	1764	16188	Tex
172	11/10/2015	18	3529	17	221	25035	Tex
173	11/10/2015	19	10184	76	2069	16471	Tex
174	11/10/2015	20	13130	85	4176	11407	Tex
175	11/10/2015	21	12127	15	406	16252	Tex
176	11/10/2015	22	5077	0	7	23718	Tex
177	11/10/2015	23	6803	31	363	21603	Tex
178	11/11/2015	0	1438	0	6	27354	Tex
179	11/11/2015	1	2469	0	22	26317	Tex
180	11/11/2015	2	3734	18	239	24811	Tex
181	11/11/2015	3	395	0	3	28394	Tex
182	11/11/2015	4	4917	35	185	23669	Tex
183	11/11/2015	5	2108	16	204	26472	Tex
184	11/11/2015	6	3583	20	404	24795	Tex
185	11/11/2015	7	341	0	0	28459	Tex
186	11/11/2015	8	1458	31	183	27126	Tex
187	11/11/2015	9	370	0	12	28418	Tex
188	11/11/2015	10	422	2	25	28353	Tex
189	11/11/2015	11	2900	38	588	25274	Tex
190	11/11/2015	12	2495	28	726	25549	Tex
191	11/11/2015	13	3961	129	3315	21395	Tex
192	11/11/2015	14	6055	48	1136	21592	Tex
193	11/11/2015	15	10994	45	2613	15148	Tex
194	11/11/2015	16	10417	190	2381	15814	Tex
195	11/11/2015	17	8842	96	1380	18482	Tex
196	11/11/2015	18	7579	379	2980	17860	Tex
197	11/11/2015	19	7688	270	10313	10529	Tex
198	11/11/2015	20	10805	108	7633	10256	Tex
199	11/11/2015	21	688	0	0	28112	Tex
200	11/11/2015	22	926	0	5	27867	Tex
201	11/11/2015	23	6096	31	662	22011	Tex
202	11/12/2015	0	1926	11	57	26808	Tex
203	11/12/2015	1	5389	29	744	22638	Tex
204	11/12/2015	2	1983	0	73	26742	Tex
205	11/12/2015	3	6816	59	501	21424	Tex
206	11/12/2015	4	2513	5	61	26223	Tex
207	11/12/2015	5	3684	36	417	24663	Tex
208	11/12/2015	6	1083	0	6	27709	Tex
209	11/12/2015	7	2562	17	129	26092	Tex
210	11/12/2015	8	8278	37	3987	16500	Tex
211	11/12/2015	9	2173	0	15	26612	Tex
212	11/12/2015	10	1377	10	152	27259	Tex
213	11/12/2015	11	8867	85	1318	18530	Tex
214	11/12/2015	12	3109	0	0	25693	Tex
215	11/12/2015	13	4173	1	601	24025	Tex
216	11/12/2015	14	8187	66	2239	18338	Tex
217	11/12/2015	15	7794	51	3084	17879	Tex
218	11/12/2015	16	8991	183	2483	17133	Tex
219	11/12/2015	17	4433	51	1029	23295	Tex
220	11/12/2015	18	6766	52	957	21027	Tex
221	11/12/2015	19	6963	325	1858	19654	Tex
222	11/12/2015	20	9285	214	12142	7157	Tex
223	11/12/2015	21	13494	92	1311	13903	Tex
224	11/12/2015	22	6567	181	1033	21021	Tex
225	11/12/2015	23	1167	0	16	27617	Tex
226	11/13/2015	0	3518	65	8563	16652	Tex
227	11/13/2015	1	6077	41	831	21851	Tex
228	11/13/2015	2	2945	92	236	25529	Tex
229	11/13/2015	3	1220	0	28	27552	Tex
230	11/13/2015	4	7032	49	484	21233	Tex
231	11/13/2015	5	2680	0	0	26120	Tex
232	11/13/2015	6	4979	17	10201	13605	Tex
233	11/13/2015	7	3242	5	75	25478	Tex
234	11/13/2015	8	4486	44	180	24088	Tex
235	11/13/2015	9	2572	0	0	26228	Tex
236	11/13/2015	10	2990	0	49	25763	Tex
237	11/13/2015	11	5547	37	1852	21364	Tex
238	11/13/2015	12	2594	24	929	25251	Tex
239	11/13/2015	13	2767	0	1087	24946	Tex
240	11/13/2015	14	7122	299	2521	18860	Tex
241	11/13/2015	15	7875	349	5738	14865	Tex
242	11/13/2015	16	10362	35	5845	12560	Tex
243	11/13/2015	17	7188	21	1661	19930	Tex
244	11/13/2015	18	10130	136	1117	17415	Tex
245	11/13/2015	19	6996	48	1241	20515	Tex
246	11/13/2015	20	7137	283	15953	5429	Tex
247	11/13/2015	21	4110	4	319	24367	Tex
248	11/13/2015	22	6238	55	10830	11675	Tex
249	11/13/2015	23	1429	11	57	27303	Tex
250	11/14/2015	0	1242	66	167	27327	Tex
251	11/14/2015	1	4299	76	218	24207	Tex
252	11/14/2015	2	3393	77	18914	6414	Tex
253	11/14/2015	3	8142	48	3660	16950	Tex
254	11/14/2015	4	2873	0	30	25899	Tex
255	11/14/2015	5	6218	3	203	22376	Tex
256	11/14/2015	6	3329	40	10314	15115	Tex
257	11/14/2015	7	7388	65	2499	18848	Tex
258	11/14/2015	8	1118	0	66	27626	Tex
259	11/14/2015	9	4714	22	246	23818	Tex
260	11/14/2015	10	5736	5	181	22876	Tex
261	11/14/2015	11	7517	94	501	20688	Tex
262	11/14/2015	12	1567	0	334	26901	Tex
263	11/14/2015	13	10929	605	2824	14442	Tex
264	11/14/2015	14	11481	133	9247	7937	Tex
265	11/14/2015	15	8309	27	2174	18329	Tex
266	11/14/2015	16	4741	0	5	24053	Tex
267	11/14/2015	17	7875	38	1422	19464	Tex
268	11/14/2015	18	4902	172	20021	3707	Tex
269	11/14/2015	19	5814	24	10638	12324	Tex
270	11/14/2015	20	1669	0	81	27048	Tex
271	11/14/2015	21	3101	224	17750	7725	Tex
272	11/14/2015	22	9054	169	23093	12692	Tex
273	11/14/2015	23	5402	433	12468	10497	Tex
274	11/15/2015	0	1579	0	30	27189	Tex
275	11/15/2015	1	1800	5	132	26863	Tex
276	11/15/2015	2	6004	0	514	22284	Tex
277	11/15/2015	3	2866	0	51	25883	Tex
278	11/15/2015	4	1796	93	20514	6395	Tex
279	11/15/2015	5	12227	91	3304	13178	Tex
280	11/15/2015	6	1954	0	0	26848	Tex
281	11/15/2015	7	4298	30	213	24259	Tex
282	11/15/2015	8	9115	39	6776	12868	Tex
283	11/15/2015	9	2416	0	160	26224	Tex
284	11/15/2015	10	736	0	87	27979	Tex
285	11/15/2015	11	7383	197	3664	17556	Tex
286	11/15/2015	12	1657	18	395	26728	Tex
287	11/15/2015	13	4146	254	709	23692	Tex
288	11/15/2015	14	9924	600	6833	11444	Tex
289	11/15/2015	15	11321	305	6742	10430	Tex
290	11/15/2015	16	14766	897	8113	13403	Tex
291	11/15/2015	17	19314	874	5904	17372	Tex
292	11/15/2015	18	16077	180	9591	28106	Tex
293	11/15/2015	19	15440	574	4725	31699	Tex
294	11/15/2015	20	11496	335	21981	9005	Tex
295	11/15/2015	21	6752	121	16435	12240	Tex
296	11/15/2015	22	5260	2	2576	20962	Tex
297	11/15/2015	23	3780	10	270	24738	Tex
298	11/16/2015	0	1205	0	39	27556	Tex
299	11/16/2015	1	3450	18	10475	14859	Tex
300	11/16/2015	2	1609	13	165	27013	Tex
301	11/16/2015	3	2877	6	120	25795	Tex
302	11/16/2015	4	6909	50	417	21424	Tex
303	11/16/2015	5	4959	3	243	23597	Tex
304	11/16/2015	6	924	0	80	27796	Tex
305	11/16/2015	7	1273	0	16	27509	Tex
306	11/16/2015	8	9513	83	3236	15968	Tex
307	11/16/2015	9	781	15	59	27947	Tex
308	11/16/2015	10	1341	0	100	31542	Tex
309	11/16/2015	11	13868	89	1130	24868	Tex
310	11/16/2015	12	3116	92	1321	24269	Tex
311	11/16/2015	13	2350	14	210	26226	Tex
312	11/16/2015	14	4683	57	1789	22273	Tex
313	11/16/2015	15	10279	322	8444	9763	Tex
314	11/16/2015	16	14950	47	971	25770	Tex
315	11/16/2015	17	7574	147	3878	17245	Tex
316	11/16/2015	18	7962	3	1550	19287	Tex
317	11/16/2015	19	9629	153	3157	15861	Tex
318	11/16/2015	20	12713	108	5495	10482	Tex
319	11/16/2015	21	3908	20	3272	21600	Tex
320	11/16/2015	22	4369	1	15715	8717	Tex
321	11/16/2015	23	1817	0	71	26912	Tex
322	11/17/2015	0	1004	1	236	27557	Tex
323	11/17/2015	1	1275	8	113	27404	Tex
324	11/17/2015	2	2309	14	11457	15022	Tex
325	11/17/2015	3	5473	3	888	22436	Tex
326	11/17/2015	4	5335	95	334	35330	Tex
327	11/17/2015	5	10164	89	3928	14619	Tex
328	11/17/2015	6	622	3	16	28161	Tex
329	11/17/2015	7	843	19	59	27879	Tex
330	11/17/2015	8	10128	268	2179	16223	Tex
331	11/17/2015	9	2271	0	34	26495	Tex
332	11/17/2015	10	2573	64	108	26057	Tex
333	11/17/2015	11	3506	3	2021	23270	Tex
334	11/17/2015	12	9904	18	2167	16709	Tex
335	11/17/2015	13	1593	0	361	26846	Tex
336	11/17/2015	14	14115	323	3681	10683	Tex
337	11/17/2015	15	16907	102	1519	10272	Tex
338	11/17/2015	16	21752	475	2566	4005	Tex
339	11/17/2015	17	9444	31	1134	18191	Tex
340	11/17/2015	18	14000	238	2695	11869	Tex
341	11/17/2015	19	12235	328	3214	13023	Tex
[truncated: 1,259 more rows]
