# Supplementary material for: Short-term effects of GPS collars on the activity, behavior, and adrenal response of scimitar-horned oryx (Oryx dammah)
Source: PLoS One. 2020 Feb 11;15(2):e0221843. doi: 10.1371/journal.pone.0221843 (PMC7012457; doi:10.1371/journal.pone.0221843)
Supplement: S3 Code — Script and data tutorial to quantify the short-term decline in headshaking that occurred after scimitar-horned oryx (Oryx dammah) were fitted with GPS collars. Headshaking, captured in data collected from tri-axial accelerometers, was classified by random forest models with a high degree of accuracy and precision. Data were then aggregated to an hourly time window. Competing time-series models were then used to calculate the amount of headshaking that occurred over time. (ZIP) [file pone.0221843.s003.zip › S3_Code/Output/Model1_Summary_Chari.csv]

	mean	sd	2.5%	50%	97.5%	Rhat	n.eff	median	hdi_low	hdi_high
a	2.38533715724584	0.0280202828849825	2.33074422715357	2.38539057027777	2.44004651702258	1	4969	2.38539057027777	2.33025617828998	2.43915834102597
b	0.208091813283808	0.00459607419457184	0.198935092645179	0.208114933059137	0.217063576987575	1	4592	0.208114933059137	0.198679836825172	0.216749316249375
c	-5.37900443845043	0.0168705444474967	-5.41204318026287	-5.37873964068212	-5.34557921952399	1	5125	-5.37873964068212	-5.40961088234335	-5.34345637455949
halflife	2.2631670377577	0.0220955325250351	2.2207121674082	2.26281196968263	2.30792385563843	1	4588	2.26281196968263	2.22216099844523	2.30920779059796
Recov.Stats	0.00459187929495142	7.71301482276573e-05	0.00459244524520813	0.00444268761993297	0.0047465508053882	0.00459187929495142	7.71301482276573e-05	0.00459244524520813	0.00444268761993297	0.0047465508053882
Handle.Stats	0.0477230190647183	0.00101396099711471	0.0477139881834539	0.0457637059777414	0.0497421555071299	0.0477230190647183	0.00101396099711471	0.0477139881834539	0.0457637059777414	0.0497421555071299
Mod1EffectSize.Stats	939.585938329058	28.2036529196405	939.165318538436	885.458503202866	995.822838058782	939.585938329058	28.2036529196405	939.165318538436	885.458503202866	995.822838058782
