# Supplementary material for: Short-term effects of GPS collars on the activity, behavior, and adrenal response of scimitar-horned oryx (Oryx dammah)
Source: PLoS One. 2020 Feb 11;15(2):e0221843. doi: 10.1371/journal.pone.0221843 (PMC7012457; doi:10.1371/journal.pone.0221843)
Supplement: S3 Code — Script and data tutorial to quantify the short-term decline in headshaking that occurred after scimitar-horned oryx (Oryx dammah) were fitted with GPS collars. Headshaking, captured in data collected from tri-axial accelerometers, was classified by random forest models with a high degree of accuracy and precision. Data were then aggregated to an hourly time window. Competing time-series models were then used to calculate the amount of headshaking that occurred over time. (ZIP) [file pone.0221843.s003.zip › S3_Code/Output/Model2_Hour_Summary_Chari.csv]

	mean	sd	2.5%	50%	97.5%	Rhat	n.eff	median	hdi_low	hdi_high
a	1.76170093003524	0.0433423067516404	1.67866171194182	1.76166662328749	1.84799240629686	1	5771	1.76166662328749	1.67663986371343	1.84590629219621
b	0.175907046052902	0.00922716573203402	0.158280523744194	0.175807210443253	0.194475164227201	1	4964	0.175807210443253	0.1580748359076	0.194199825266074
c	-6.99908002097916	0.0418208222440446	-7.08064101698476	-6.99853412134996	-6.91716174588851	1	4717	-6.99853412134996	-7.07759441093589	-6.91516873590686
d	0.622072520751048	0.00405011357985258	0.61425520258265	0.62204412521936	0.630000545198187	1	4355	0.62204412521936	0.614254407441295	0.630000338569402
halflife	2.43232264274013	0.052486076975677	2.3305979956187	2.43151446023856	2.53653353409498	1	4977	2.43151446023856	2.3290327375337	2.53431905013977
Recov.Stats	0.00539013551245077	9.31220340289521e-05	0.00539008711013445	0.00520838822243396	0.00557107022519582	0.00539013551245077	9.31220340289521e-05	0.00539008711013445	0.00520838822243396	0.00557107022519582
Handle.Stats	0.0176906625073052	0.000468271474303594	0.0176842902628941	0.0167714052909448	0.018660754268066	0.0176906625073052	0.000468271474303594	0.0176842902628941	0.0167714052909448	0.018660754268066
Mod1.1EffectSize.Stats	228.305933283426	10.4956187382743	228.009437355315	208.095717183409	249.803563975235	228.305933283426	10.4956187382743	228.009437355315	208.095717183409	249.803563975235
