# Supplementary material for: Short-term effects of GPS collars on the activity, behavior, and adrenal response of scimitar-horned oryx (Oryx dammah)
Source: PLoS One. 2020 Feb 11;15(2):e0221843. doi: 10.1371/journal.pone.0221843 (PMC7012457; doi:10.1371/journal.pone.0221843)
Supplement: S3 Code — Script and data tutorial to quantify the short-term decline in headshaking that occurred after scimitar-horned oryx (Oryx dammah) were fitted with GPS collars. Headshaking, captured in data collected from tri-axial accelerometers, was classified by random forest models with a high degree of accuracy and precision. Data were then aggregated to an hourly time window. Competing time-series models were then used to calculate the amount of headshaking that occurred over time. (ZIP) [file pone.0221843.s003.zip › S3_Code/Output/Model3_Halflife_Summary_Chari.csv]

	mean	sd	2.5%	50%	97.5%	Rhat	n.eff	median	hdi_low	hdi_high
b	0.124340106601092	0.0073960362714682	0.11043813936695	0.124169877294136	0.139557622155853	1	4105	0.124169877294136	0.110263268856256	0.139250523793666
diff	3.04637262630353	0.0679160622133325	2.89987837970497	3.05016992100255	3.1664448367668	1	4080	3.05016992100255	2.90907469360405	3.17246172094309
mu[1]	-8.62287665719621	0.0521889838691395	-8.70634630428155	-8.63011021251297	-8.49761443806135	1	4073	-8.63011021251297	-8.71566827318699	-8.51560423808597
mu[2]	-5.57650403089268	0.0448306407974535	-5.66461355366677	-5.57685954853133	-5.48861984360022	1	4212	-5.57685954853133	-5.66270700113994	-5.48705665943451
U1[1]	4.95853385401576	0.0389409029627542	4.85379240546373	4.96988506466471	4.99886141555709	1	4077	4.96988506466471	4.87967991797534	4.99999136756225
U1[2]	1.41913572860225	0.0505912368040599	1.31770590979452	1.41988890398512	1.51881440926829	1	4269	1.41988890398512	1.32561443363784	1.52446853726168
U2[1]	3.01075194859868	0.0801889595163267	2.85145030240868	3.01122250646836	3.16696266134231	1	4404	3.01122250646836	2.85770048341682	3.17084087869124
U2[2]	0.219634167810722	0.0428018957109543	0.133649237690229	0.220757356815366	0.300049419598437	1	4187	0.220757356815366	0.136829052694245	0.303057653296263
halflife	2.77964319673786	0.0593224413904846	2.66242488162029	2.77925185337401	2.89644692032361	1	4110	2.77925185337401	2.66462781920736	2.89803160001921
Recov.Stats	0.00594681334599084	0.000120390185361676	0.00594468161222087	0.0057136732300057	0.00618300334329375	0.00594681334599084	0.000120390185361676	0.00594468161222087	0.0057136732300057	0.00618300334329375
Handle.Stats	0.00969892616427075	0.000235970431563964	0.00969018488606654	0.00926306326588173	0.0101847210683688	0.00969892616427075	0.000235970431563964	0.00969018488606654	0.00926306326588173	0.0101847210683688
Mod2EffectSize.Stats	63.1990248838091	6.2507615995733	62.8908798153678	51.6268458690568	76.016165550001	63.1990248838091	6.2507615995733	62.8908798153678	51.6268458690568	76.016165550001
